# Supplementary material for: The genera Erhaia and Tricula (Gastropoda, Rissooidea, Amnicolidae and Pomatiopsidae) in Bhutan and elsewhere in the eastern Himalaya
Source: Zookeys. 2020 Apr 22;929:1–17. doi: 10.3897/zookeys.929.49987 (PMC7192954; doi:10.3897/zookeys.929.49987)
Supplement: XML Treatment for Erhaia jannei [file zookeys.929.49987-treatment2.xml]

<!DOCTYPE tp:taxon-treatment
  PUBLIC "-//TaxonX//DTD Taxonomic Treatment Publishing DTD v0 20100105//EN" "tax-treatment-NSO.dtd">
<tp:taxon-treatment xmlns:tp="http://www.plazi.org/taxpub"><tp:treatment-meta><kwd-group><label>Taxon classification</label><kwd><named-content xmlns:xlink="http://www.w3.org/1999/xlink" content-type="kingdom">Animalia</named-content></kwd><kwd><named-content xmlns:xlink="http://www.w3.org/1999/xlink" content-type="order">Littorinimorpha</named-content></kwd><kwd><named-content xmlns:xlink="http://www.w3.org/1999/xlink" content-type="family">Amnicolidae</named-content></kwd></kwd-group><mixed-citation publication-type="journal"><person-group><name><surname>Gittenberger</surname><given-names>Edmund</given-names></name><name><surname>Leda</surname><given-names>Pema</given-names></name><name><surname>Wangchuk</surname><given-names>Jigme</given-names></name><name><surname>Gyeltshen</surname><given-names>Choki</given-names></name><name><surname>Björn Stelbrink</surname><given-names/></name></person-group><article-title>The genera <italic><tp:taxon-name><tp:taxon-name-part taxon-name-part-type="genus" reg="Erhaia">Erhaia</tp:taxon-name-part></tp:taxon-name></italic> and <italic><tp:taxon-name><tp:taxon-name-part taxon-name-part-type="genus" reg="Tricula">Tricula</tp:taxon-name-part></tp:taxon-name></italic> (<tp:taxon-name><tp:taxon-name-part taxon-name-part-type="class">Gastropoda</tp:taxon-name-part></tp:taxon-name>, <tp:taxon-name><tp:taxon-name-part taxon-name-part-type="superfamily">Rissooidea</tp:taxon-name-part></tp:taxon-name>, <tp:taxon-name><tp:taxon-name-part taxon-name-part-type="family">Amnicolidae</tp:taxon-name-part></tp:taxon-name> and <tp:taxon-name><tp:taxon-name-part taxon-name-part-type="family">Pomatiopsidae</tp:taxon-name-part></tp:taxon-name>) in Bhutan and elsewhere in the eastern Himalaya</article-title><source>Zookeys</source><day>22</day><month>4</month><year>2020</year><volume>929</volume><fpage>1</fpage><lpage>17</lpage><pub-id pub-id-type="doi">10.3897/zookeys.929.49987</pub-id></mixed-citation></tp:treatment-meta><tp:nomenclature><tp:taxon-name><object-id xmlns:xlink="http://www.w3.org/1999/xlink" content-type="arpha" xlink:type="simple">C16E201E-F7AA-5B7B-B2E1-D9D2C4050BD6</object-id>
            <tp:taxon-name-part taxon-name-part-type="genus" reg="Erhaia">Erhaia</tp:taxon-name-part>
            <tp:taxon-name-part taxon-name-part-type="species" reg="jannei">jannei</tp:taxon-name-part>
            <object-id xmlns:xlink="http://www.w3.org/1999/xlink" content-type="zoobank" xlink:type="simple">http://zoobank.org/3CEAF442-E7C8-4699-B291-882EE902D7D7</object-id>
          </tp:taxon-name><tp:taxon-authority>Gittenberger &amp; Stelbrink</tp:taxon-authority><tp:taxon-status xmlns:xlink="http://www.w3.org/1999/xlink" xlink:type="simple">sp. nov.</tp:taxon-status><xref ref-type="fig" rid="F2">Figs 2</xref><xref ref-type="fig" rid="F2">, 3</xref><xref ref-type="fig" rid="F3">, 11</xref><tp:nomenclature-citation-list><tp:nomenclature-citation><tp:taxon-name>
                <tp:taxon-name-part taxon-name-part-type="genus" reg="Erhaia">Erhaia</tp:taxon-name-part>
              </tp:taxon-name><comment>sp. <xref ref-type="bibr" rid="B7">Gittenberger et al. 2017a</xref>: 25, fig. 3; 2017c: 900, 903, fig. 8.</comment></tp:nomenclature-citation></tp:nomenclature-citation-list></tp:nomenclature><tp:treatment-sec sec-type="material" id="SECID0EELAE"><title>Material examined.</title><p><bold><italic>Holotype</italic>.</bold> (Fig. <xref ref-type="fig" rid="F2">2</xref>) Bhutan • District Thimphu, c. 5 km E of Chhuzom, W of Geneykha; in brooklet with a prayer wheel along the road; 2750 m a.s.l.; <named-content xmlns:xlink="http://www.w3.org/1999/xlink" content-type="dwc:verbatimCoordinates" xlink:type="simple"><named-content content-type="geo-json" specific-use="{&#34;type&#34;:&#34;Point&#34;,&#34;coordinates&#34;:[89.602778,27.311944]}" id="NCID0EWLAE" xlink:type="simple">27°18'43"N, 89°36'10"E</named-content></named-content>; E. Gittenberger, Choki Gyeltshen &amp; Pema Leda leg. 25.X.2018; NBCB 1057. <bold><italic>Paratypes</italic>.</bold> (Fig. <xref ref-type="fig" rid="F2">3</xref>) 6 shells and 2 animals in ethanol 70%; same data as for holotype; NBCB 1058.</p></tp:treatment-sec><tp:treatment-sec sec-type="diagnosis" id="SECID0EDMAE"><title>Diagnosis.</title><p>Shell large for the genus (H &gt; 2mm), ovoid, with a relatively large aperture.</p></tp:treatment-sec><tp:treatment-sec sec-type="Shell" id="SECID0EIMAE"><title>Shell.</title><p>Shell obliquely ovoid, with 3½-4 convex, shouldered whorls that are separated by a deep suture; clearly higher than broad; yellowish brown with fine irregular growth lines and some blackish brown periostracal ridges, one of which runs from the apertural columellar border into the umbilicus. Peristome not reflected. Parietal, columellar and a short part of the adjoining basal apertural border thickened by a whitish callus. Most specimens with a continuous peristome and a narrow umbilical chink. Protoconch encrusted in all specimens; teleoconch without spiral sculpture.</p></tp:treatment-sec><tp:treatment-sec sec-type="description" id="SECID0ENMAE"><title>Measurements.</title><p>(<italic>N</italic> = 9): H 2.2–2.4 mm, B 1.5–1.6 mm. Holotype 2.2×1.6 mm.</p></tp:treatment-sec><tp:treatment-sec sec-type="ecology" id="SECID0EVMAE"><title>Ecology</title><p>(Fig. <xref ref-type="fig" rid="F3">11</xref>). The species is uncommon on the rocks in the shaded streamlet uphill of the prayer wheel, where it occurs with <italic><tp:taxon-name><tp:taxon-name-part taxon-name-part-type="genus" reg="Galba">Galba</tp:taxon-name-part> <tp:taxon-name-part taxon-name-part-type="species" reg="truncatula">truncatula</tp:taxon-name-part></tp:taxon-name></italic> (Müller, 1774), <italic><tp:taxon-name><tp:taxon-name-part taxon-name-part-type="genus" reg="Physa">Physa</tp:taxon-name-part></tp:taxon-name></italic> sp. (new for Bhutan), and <italic><tp:taxon-name><tp:taxon-name-part taxon-name-part-type="genus" reg="Erhaia">Erhaia</tp:taxon-name-part> <tp:taxon-name-part taxon-name-part-type="species" reg="pelkiae">pelkiae</tp:taxon-name-part></tp:taxon-name></italic> sp. nov.</p></tp:treatment-sec><tp:treatment-sec sec-type="DNA data" id="SECID0E3NAE"><title>DNA data</title><p>(Fig. <xref ref-type="fig" rid="F9">18</xref>). The three individuals shared the same haplotype for both 16S rRNA (GenBank acc. no. <ext-link xmlns:xlink="http://www.w3.org/1999/xlink" ext-link-type="gen" xlink:href="MT239078" xlink:type="simple">MT239078</ext-link>) and COI (GenBank acc. no. <ext-link xmlns:xlink="http://www.w3.org/1999/xlink" ext-link-type="gen" xlink:href="MT237716" xlink:type="simple">MT237716</ext-link>). The uncorrected genetic p-distances between this species and <italic><tp:taxon-name><tp:taxon-name-part taxon-name-part-type="genus" reg="Erhaia">E.</tp:taxon-name-part> <tp:taxon-name-part taxon-name-part-type="species" reg="wangchuki">wangchuki</tp:taxon-name-part></tp:taxon-name></italic> were 0.84% for 16S rRNA and 4.87% for COI. The distances were considerably higher when compared to <italic><tp:taxon-name><tp:taxon-name-part taxon-name-part-type="genus" reg="Erhaia">Erhaia</tp:taxon-name-part></tp:taxon-name></italic> sp. from China, Guangxi, viz. 2.74% for 16S rRNA and 10.25% for COI (GenBank acc. nos. <ext-link xmlns:xlink="http://www.w3.org/1999/xlink" ext-link-type="gen" xlink:href="KC832722" xlink:type="simple">KC832722</ext-link> and <ext-link xmlns:xlink="http://www.w3.org/1999/xlink" ext-link-type="gen" xlink:href="KC832701" xlink:type="simple">KC832701</ext-link>, respectively).</p></tp:treatment-sec><tp:treatment-sec sec-type="notes" id="SECID0EYOAE"><title>Notes.</title><p>This species was discovered in 2012, but since only a single shell was collected then, a description was considered premature.</p></tp:treatment-sec><tp:treatment-sec sec-type="etymology" id="SECID0E4OAE"><title>Etymology.</title><p>The epithet <italic><tp:taxon-name><tp:taxon-name-part taxon-name-part-type="genus" reg="Erhaia"/><tp:taxon-name-part taxon-name-part-type="species" reg="jannei">jannei</tp:taxon-name-part></tp:taxon-name></italic> refers to Mr Janne Clewing, the son of the last author.</p><fig id="F2" position="float" orientation="portrait"><object-id xmlns:xlink="http://www.w3.org/1999/xlink" content-type="arpha" xlink:type="simple">834147AA-C22B-5F23-AFDE-6997B559D939</object-id><label>Figures 2–10.</label><caption><p><italic><tp:taxon-name><tp:taxon-name-part taxon-name-part-type="genus" reg="Erhaia">Erhaia</tp:taxon-name-part> <tp:taxon-name-part taxon-name-part-type="species" reg="jannei">jannei</tp:taxon-name-part></tp:taxon-name></italic> sp. nov., holotype (<bold>2</bold> H 2.25 mm) and paratype (<bold>3</bold> H 2.02 mm). Bhutan, district Thimphu, W of Geneykha, brooklet with water powered prayer wheel, 2750 m a.s.l. Photos by J. Goud <italic><tp:taxon-name><tp:taxon-name-part taxon-name-part-type="genus" reg="Erhaia">Erhaia</tp:taxon-name-part> <tp:taxon-name-part taxon-name-part-type="species" reg="pelkiae">pelkiae</tp:taxon-name-part></tp:taxon-name></italic> sp. nov., holotype (<bold>4</bold> H 1.86 mm) and paratype (<bold>5</bold> H 1.86 mm). Bhutan, district Thimphu, W of Geneykha, brooklet with water powered prayer wheel, 2750 m a.s.l. Photos by J. Goud <italic><tp:taxon-name><tp:taxon-name-part taxon-name-part-type="genus" reg="Erhaia">Erhaia</tp:taxon-name-part> <tp:taxon-name-part taxon-name-part-type="species" reg="wangchuki">wangchuki</tp:taxon-name-part></tp:taxon-name></italic> Gittenberger, Sherub &amp; Stelbrink, 2017. Shells from the type locality (<bold>6</bold> H 1.98 mm) (<bold>7</bold> H 2.03 mm); NBCB 1072. Bhutan, district Wangdue Phodrang, Gangchhu, Gangzetem brooklet, 2883 m a.s.l. Photos by J. Goud <bold>8</bold><italic><tp:taxon-name><tp:taxon-name-part taxon-name-part-type="genus" reg="Erhaia">Erhaia</tp:taxon-name-part> <tp:taxon-name-part taxon-name-part-type="species" reg="banepaensis">banepaensis</tp:taxon-name-part></tp:taxon-name></italic> Nesemann &amp; S. Sharma, 2007, holotype (H 1.95 mm); NHMW 103319. Nepal, Central Zone, Kavre district, small forest stream, left tributary of the Chandeswari Khola upstream from Chandeshwari at Banepa. NHMW <bold>9</bold><italic><tp:taxon-name><tp:taxon-name-part taxon-name-part-type="genus" reg="Erhaia">Erhaia</tp:taxon-name-part> <tp:taxon-name-part taxon-name-part-type="species" reg="nainitalensis">nainitalensis</tp:taxon-name-part></tp:taxon-name></italic> Davis &amp; Rao, 1997, holotype of <italic><tp:taxon-name><tp:taxon-name-part taxon-name-part-type="genus" reg="Erhaia">E.</tp:taxon-name-part> <tp:taxon-name-part taxon-name-part-type="species" reg="chandeshwariensis">chandeshwariensis</tp:taxon-name-part></tp:taxon-name></italic> Nesemann &amp; S. Sharma, 2007 (H 1.94 mm); NHMW 103315. Nepal, Central Zone, Kavre district, small forest stream, left tributary of the Chandeswari Khola upstream from Chandeshwari at Banepa. NHMW <bold>10</bold><italic><tp:taxon-name><tp:taxon-name-part taxon-name-part-type="genus" reg="Erhaia">Erhaia</tp:taxon-name-part> <tp:taxon-name-part taxon-name-part-type="species" reg="sugurensis">sugurensis</tp:taxon-name-part></tp:taxon-name></italic> Nesemann, Shah &amp; Tachamo, 2007, holotype (H 1.95 mm); NHMW 104172. Nepal, Central Zone, Lalitpur district, Godawari, upper reaches of Sugure Khola forest stream, 1700 m a.s.l. NHMW.</p></caption><graphic xmlns:xlink="http://www.w3.org/1999/xlink" xlink:href="zookeys-929-001-g002.jpg" position="float" orientation="portrait" xlink:type="simple" id="oo_402717.jpg"><uri content-type="original_file" xlink:type="simple">https://binary.pensoft.net/fig/402717</uri></graphic></fig><fig id="F3" position="float" orientation="portrait"><object-id xmlns:xlink="http://www.w3.org/1999/xlink" content-type="arpha" xlink:type="simple">8BA38A20-EF83-5BB2-A5EB-FAD52B8A3B8C</object-id><label>Figure 11.</label><caption><p>Type locality of both <italic><tp:taxon-name><tp:taxon-name-part taxon-name-part-type="genus" reg="Erhaia">Erhaia</tp:taxon-name-part> <tp:taxon-name-part taxon-name-part-type="species" reg="jannei">jannei</tp:taxon-name-part></tp:taxon-name></italic> and <italic><tp:taxon-name><tp:taxon-name-part taxon-name-part-type="genus" reg="Erhaia">E.</tp:taxon-name-part> <tp:taxon-name-part taxon-name-part-type="species" reg="pelkiae">pelkiae</tp:taxon-name-part></tp:taxon-name></italic>; Bhutan, district Thimphu, W of Geneykha, brooklet with water powered prayer wheel, 2750 m a.s.l. Photo by EG.</p></caption><graphic xmlns:xlink="http://www.w3.org/1999/xlink" xlink:href="zookeys-929-001-g003.jpg" position="float" orientation="portrait" xlink:type="simple" id="oo_402718.jpg"><uri content-type="original_file" xlink:type="simple">https://binary.pensoft.net/fig/402718</uri></graphic></fig></tp:treatment-sec><tp:treatment-sec><!--Section generated to contain objects referenced in tp:taxon-treatment.--><fig id="F9" position="float" orientation="portrait"><object-id xmlns:xlink="http://www.w3.org/1999/xlink" content-type="arpha" xlink:type="simple">7B28C1BB-0465-5EE6-A7EC-85B475D52EA9</object-id><label>Figure 18.</label><caption><p>Maximum likelihood tree reconstructed with RAxML BlackBox (<xref ref-type="bibr" rid="B17">Stamatakis et al. 2008</xref>; GTR+G substitution model for each partition and 100 bootstrap replicates) based on the 16S rRNA and COI dataset of <xref ref-type="bibr" rid="B12">Liu et al. (2014)</xref> and <xref ref-type="bibr" rid="B10">Guan et al. (2008)</xref>, with new data in red. Numbers on branches denote bootstrap values &gt;50.</p></caption><graphic xmlns:xlink="http://www.w3.org/1999/xlink" xlink:href="zookeys-929-001-g009.jpg" position="float" orientation="portrait" xlink:type="simple" id="oo_402724.jpg"><uri content-type="original_file" xlink:type="simple">https://binary.pensoft.net/fig/402724</uri></graphic></fig></tp:treatment-sec><ref-list><ref id="B7"><mixed-citation xmlns:xlink="http://www.w3.org/1999/xlink" xlink:type="simple"><person-group><name name-style="western"><surname>Gittenberger</surname><given-names>E</given-names></name><name name-style="western"><surname>Sherub</surname><given-names>S</given-names></name><name name-style="western"><surname>Stelbrink</surname><given-names>B</given-names></name></person-group> (<year>2017a</year>) <article-title><tp:taxon-name><tp:taxon-name-part taxon-name-part-type="genus">Erhaia</tp:taxon-name-part></tp:taxon-name> Davis &amp; Kuo (<tp:taxon-name><tp:taxon-name-part taxon-name-part-type="class">Gastropoda</tp:taxon-name-part></tp:taxon-name>, <tp:taxon-name><tp:taxon-name-part taxon-name-part-type="superfamily">Rissooidea</tp:taxon-name-part></tp:taxon-name>, <tp:taxon-name><tp:taxon-name-part taxon-name-part-type="family">Amnicolidae</tp:taxon-name-part></tp:taxon-name>) also in Bhutan.</article-title><source>ZooKeys</source><volume>679</volume>: <fpage>21</fpage>–<lpage>28</lpage>. <ext-link xlink:type="simple" ext-link-type="doi" xlink:href="10.3897/zookeys.679.13326">https://doi.org/10.3897/zookeys.679.13326</ext-link></mixed-citation></ref><ref id="B17"><mixed-citation xmlns:xlink="http://www.w3.org/1999/xlink" xlink:type="simple"><person-group><name name-style="western"><surname>Stamatakis</surname><given-names>A</given-names></name><name name-style="western"><surname>Hoover</surname><given-names>P</given-names></name><name name-style="western"><surname>Rougemont</surname><given-names>J</given-names></name></person-group> (<year>2008</year>) <article-title>A rapid bootstrap algorithm for the RAxML web servers.</article-title><source>Systematic Biology</source><volume>57</volume>: <fpage>758</fpage>–<lpage>771</lpage>. <ext-link xlink:type="simple" ext-link-type="doi" xlink:href="10.1080/10635150802429642">https://doi.org/10.1080/10635150802429642</ext-link></mixed-citation></ref><ref id="B12"><mixed-citation xmlns:xlink="http://www.w3.org/1999/xlink" xlink:type="simple"><person-group><name name-style="western"><surname>Liu</surname><given-names>L</given-names></name><name name-style="western"><surname>Huo</surname><given-names>G-N</given-names></name><name name-style="western"><surname>He</surname><given-names>H-B</given-names></name><name name-style="western"><surname>Zhou</surname><given-names>B</given-names></name><name name-style="western"><surname>Attwood</surname><given-names>SW</given-names></name></person-group> (<year>2014</year>) A phylogeny for the <tp:taxon-name><tp:taxon-name-part taxon-name-part-type="family">Pomatiopsidae</tp:taxon-name-part></tp:taxon-name> (<tp:taxon-name><tp:taxon-name-part taxon-name-part-type="class">Gastropoda</tp:taxon-name-part></tp:taxon-name>: <tp:taxon-name><tp:taxon-name-part taxon-name-part-type="superfamily">Rissooidea</tp:taxon-name-part></tp:taxon-name>): a resource for taxonomic, parasitological and biodiversity studies. BMC Evolutionary Biology 14: 29. <ext-link xlink:type="simple" ext-link-type="doi" xlink:href="10.1186/1471-2148-14-29">https://doi.org/10.1186/1471-2148-14-29</ext-link></mixed-citation></ref><ref id="B10"><mixed-citation xmlns:xlink="http://www.w3.org/1999/xlink" xlink:type="simple"><person-group><name name-style="western"><surname>Guan</surname><given-names>F</given-names></name><name name-style="western"><surname>Niu</surname><given-names>AO</given-names></name><name name-style="western"><surname>Attwood</surname><given-names>SW</given-names></name><name name-style="western"><surname>Zhu</surname><given-names>YH</given-names></name></person-group> (<year>2008</year>) <article-title>Molecular phylogenetics of triculine snails (<tp:taxon-name><tp:taxon-name-part taxon-name-part-type="class">Gastropoda</tp:taxon-name-part></tp:taxon-name>: <tp:taxon-name><tp:taxon-name-part taxon-name-part-type="family">Pomatiopsidae</tp:taxon-name-part></tp:taxon-name>) from southern China.</article-title><source>Molecular Phylogenetics and Evolution</source><volume>48</volume>: <fpage>702</fpage>–<lpage>707</lpage>. <ext-link xlink:type="simple" ext-link-type="doi" xlink:href="10.1016/j.ympev.2008.04.021">https://doi.org/10.1016/j.ympev.2008.04.021</ext-link></mixed-citation></ref></ref-list></tp:taxon-treatment>
