# Supplementary material for: The genera Erhaia and Tricula (Gastropoda, Rissooidea, Amnicolidae and Pomatiopsidae) in Bhutan and elsewhere in the eastern Himalaya
Source: Zookeys. 2020 Apr 22;929:1–17. doi: 10.3897/zookeys.929.49987 (PMC7192954; doi:10.3897/zookeys.929.49987)
Supplement: XML Treatment for Erhaia pelkiae [file zookeys.929.49987-treatment3.xml]

<!DOCTYPE tp:taxon-treatment
  PUBLIC "-//TaxonX//DTD Taxonomic Treatment Publishing DTD v0 20100105//EN" "tax-treatment-NSO.dtd">
<tp:taxon-treatment xmlns:tp="http://www.plazi.org/taxpub"><tp:treatment-meta><kwd-group><label>Taxon classification</label><kwd><named-content xmlns:xlink="http://www.w3.org/1999/xlink" content-type="kingdom">Animalia</named-content></kwd><kwd><named-content xmlns:xlink="http://www.w3.org/1999/xlink" content-type="order">Littorinimorpha</named-content></kwd><kwd><named-content xmlns:xlink="http://www.w3.org/1999/xlink" content-type="family">Amnicolidae</named-content></kwd></kwd-group><mixed-citation publication-type="journal"><person-group><name><surname>Gittenberger</surname><given-names>Edmund</given-names></name><name><surname>Leda</surname><given-names>Pema</given-names></name><name><surname>Wangchuk</surname><given-names>Jigme</given-names></name><name><surname>Gyeltshen</surname><given-names>Choki</given-names></name><name><surname>Björn Stelbrink</surname><given-names/></name></person-group><article-title>The genera <italic><tp:taxon-name><tp:taxon-name-part taxon-name-part-type="genus" reg="Erhaia">Erhaia</tp:taxon-name-part></tp:taxon-name></italic> and <italic><tp:taxon-name><tp:taxon-name-part taxon-name-part-type="genus" reg="Tricula">Tricula</tp:taxon-name-part></tp:taxon-name></italic> (<tp:taxon-name><tp:taxon-name-part taxon-name-part-type="class">Gastropoda</tp:taxon-name-part></tp:taxon-name>, <tp:taxon-name><tp:taxon-name-part taxon-name-part-type="superfamily">Rissooidea</tp:taxon-name-part></tp:taxon-name>, <tp:taxon-name><tp:taxon-name-part taxon-name-part-type="family">Amnicolidae</tp:taxon-name-part></tp:taxon-name> and <tp:taxon-name><tp:taxon-name-part taxon-name-part-type="family">Pomatiopsidae</tp:taxon-name-part></tp:taxon-name>) in Bhutan and elsewhere in the eastern Himalaya</article-title><source>Zookeys</source><day>22</day><month>4</month><year>2020</year><volume>929</volume><fpage>1</fpage><lpage>17</lpage><pub-id pub-id-type="doi">10.3897/zookeys.929.49987</pub-id></mixed-citation></tp:treatment-meta><tp:nomenclature><tp:taxon-name><object-id xmlns:xlink="http://www.w3.org/1999/xlink" content-type="arpha" xlink:type="simple">819F33E6-9E01-5A96-978B-52B692112C7D</object-id>
            <tp:taxon-name-part taxon-name-part-type="genus" reg="Erhaia">Erhaia</tp:taxon-name-part>
            <tp:taxon-name-part taxon-name-part-type="species" reg="pelkiae">pelkiae</tp:taxon-name-part>
            <object-id xmlns:xlink="http://www.w3.org/1999/xlink" content-type="zoobank" xlink:type="simple">http://zoobank.org/8548A11B-5AAC-4D3E-9064-6321DF57677C</object-id>
          </tp:taxon-name><tp:taxon-authority>Gittenberger &amp; Gyeltshen</tp:taxon-authority><tp:taxon-status xmlns:xlink="http://www.w3.org/1999/xlink" xlink:type="simple">sp. nov.</tp:taxon-status><xref ref-type="fig" rid="F2">Figs 4</xref><xref ref-type="fig" rid="F2">, 5</xref><xref ref-type="fig" rid="F3">, 11</xref><!--PageBreak--><!--PageBreak--></tp:nomenclature><tp:treatment-sec sec-type="material" id="SECID0EERAE"><title>Material examined.</title><p><bold><italic>Holotype</italic>.</bold> (Fig. <xref ref-type="fig" rid="F2">4</xref>) Bhutan • District Thimphu, c. 5 km E of Chhuzom, W of Geneykha; in brooklet with a prayer wheel along the road; 2750 m a.s.l.; <named-content xmlns:xlink="http://www.w3.org/1999/xlink" content-type="dwc:verbatimCoordinates" xlink:type="simple"><named-content content-type="geo-json" specific-use="{&#34;type&#34;:&#34;Point&#34;,&#34;coordinates&#34;:[89.602778,27.311944]}" id="NCID0EWRAE" xlink:type="simple">27°18'43"N, 89°36'10"E</named-content></named-content>; E. Gittenberger, Choki Gyeltshen &amp; Pema Leda leg. 25.X.2018; NBCB 1059. <bold><italic>Paratype</italic>.</bold> (Fig. <xref ref-type="fig" rid="F2">5</xref>) 1 shell; same data as for holotype; NBCB 1060.</p></tp:treatment-sec><tp:treatment-sec sec-type="diagnosis" id="SECID0EDSAE"><title>Diagnosis.</title><p>Shell with a partly reflected peristome, teleoconch with spiral lirae.</p></tp:treatment-sec><tp:treatment-sec sec-type="Shell" id="SECID0EISAE"><title>Shell.</title><p>Shell elongated ovoid, with 3½ convex, shouldered whorls that are separated by a deep suture; clearly higher than broad; light yellowish brown with fine growth lines and some brown periostracal ridges. Peristome reflected at the columellar and the basal side. Parietal and columellar side of the aperture thickened by a whitish callus. An irregular umbilical chink only in the paratype might be represent a malformation resulting from repair of the shell wall. Protoconch encrustated; teleoconch with fine spiral lines.</p></tp:treatment-sec><tp:treatment-sec sec-type="description" id="SECID0ENSAE"><title>Measurements.</title><p>(<italic>N</italic> = 2): holotype and paratype H 1.9 mm, B 1.1 mm.</p><!--PageBreak--></tp:treatment-sec><tp:treatment-sec sec-type="ecology" id="SECID0EWSAE"><title>Ecology</title><p>(Fig. <xref ref-type="fig" rid="F3">11</xref>). The snails are rare on the rocks in the shaded streamlet uphill the prayer wheel. See also the data for <italic><tp:taxon-name><tp:taxon-name-part taxon-name-part-type="genus" reg="Erhaia">E.</tp:taxon-name-part> <tp:taxon-name-part taxon-name-part-type="species" reg="jannei">jannei</tp:taxon-name-part></tp:taxon-name></italic>.</p></tp:treatment-sec><tp:treatment-sec sec-type="notes" id="SECID0ELTAE"><title>Notes.</title><p>The differences between the sympatric <italic><tp:taxon-name><tp:taxon-name-part taxon-name-part-type="genus" reg="Erhaia">E.</tp:taxon-name-part> <tp:taxon-name-part taxon-name-part-type="species" reg="pelkiae">pelkiae</tp:taxon-name-part></tp:taxon-name></italic> and <italic><tp:taxon-name><tp:taxon-name-part taxon-name-part-type="genus" reg="Erhaia">E.</tp:taxon-name-part> <tp:taxon-name-part taxon-name-part-type="species" reg="jannei">jannei</tp:taxon-name-part></tp:taxon-name></italic> are too large to regard as sexual dimorphism.</p></tp:treatment-sec><tp:treatment-sec sec-type="etymology" id="SECID0EHUAE"><title>Etymology.</title><p>The epithet <italic><tp:taxon-name><tp:taxon-name-part taxon-name-part-type="genus" reg="Erhaia"/><tp:taxon-name-part taxon-name-part-type="species" reg="pelkiae">pelkiae</tp:taxon-name-part></tp:taxon-name></italic> refers to Ms. Pelki Yangdon, the daughter of the fourth author.</p></tp:treatment-sec><tp:treatment-sec><!--Section generated to contain objects referenced in tp:taxon-treatment.--><fig id="F2" position="float" orientation="portrait"><object-id xmlns:xlink="http://www.w3.org/1999/xlink" content-type="arpha" xlink:type="simple">834147AA-C22B-5F23-AFDE-6997B559D939</object-id><label>Figures 2–10.</label><caption><p><italic><tp:taxon-name><tp:taxon-name-part taxon-name-part-type="genus" reg="Erhaia">Erhaia</tp:taxon-name-part> <tp:taxon-name-part taxon-name-part-type="species" reg="jannei">jannei</tp:taxon-name-part></tp:taxon-name></italic> sp. nov., holotype (<bold>2</bold> H 2.25 mm) and paratype (<bold>3</bold> H 2.02 mm). Bhutan, district Thimphu, W of Geneykha, brooklet with water powered prayer wheel, 2750 m a.s.l. Photos by J. Goud <italic><tp:taxon-name><tp:taxon-name-part taxon-name-part-type="genus" reg="Erhaia">Erhaia</tp:taxon-name-part> <tp:taxon-name-part taxon-name-part-type="species" reg="pelkiae">pelkiae</tp:taxon-name-part></tp:taxon-name></italic> sp. nov., holotype (<bold>4</bold> H 1.86 mm) and paratype (<bold>5</bold> H 1.86 mm). Bhutan, district Thimphu, W of Geneykha, brooklet with water powered prayer wheel, 2750 m a.s.l. Photos by J. Goud <italic><tp:taxon-name><tp:taxon-name-part taxon-name-part-type="genus" reg="Erhaia">Erhaia</tp:taxon-name-part> <tp:taxon-name-part taxon-name-part-type="species" reg="wangchuki">wangchuki</tp:taxon-name-part></tp:taxon-name></italic> Gittenberger, Sherub &amp; Stelbrink, 2017. Shells from the type locality (<bold>6</bold> H 1.98 mm) (<bold>7</bold> H 2.03 mm); NBCB 1072. Bhutan, district Wangdue Phodrang, Gangchhu, Gangzetem brooklet, 2883 m a.s.l. Photos by J. Goud <bold>8</bold><italic><tp:taxon-name><tp:taxon-name-part taxon-name-part-type="genus" reg="Erhaia">Erhaia</tp:taxon-name-part> <tp:taxon-name-part taxon-name-part-type="species" reg="banepaensis">banepaensis</tp:taxon-name-part></tp:taxon-name></italic> Nesemann &amp; S. Sharma, 2007, holotype (H 1.95 mm); NHMW 103319. Nepal, Central Zone, Kavre district, small forest stream, left tributary of the Chandeswari Khola upstream from Chandeshwari at Banepa. NHMW <bold>9</bold><italic><tp:taxon-name><tp:taxon-name-part taxon-name-part-type="genus" reg="Erhaia">Erhaia</tp:taxon-name-part> <tp:taxon-name-part taxon-name-part-type="species" reg="nainitalensis">nainitalensis</tp:taxon-name-part></tp:taxon-name></italic> Davis &amp; Rao, 1997, holotype of <italic><tp:taxon-name><tp:taxon-name-part taxon-name-part-type="genus" reg="Erhaia">E.</tp:taxon-name-part> <tp:taxon-name-part taxon-name-part-type="species" reg="chandeshwariensis">chandeshwariensis</tp:taxon-name-part></tp:taxon-name></italic> Nesemann &amp; S. Sharma, 2007 (H 1.94 mm); NHMW 103315. Nepal, Central Zone, Kavre district, small forest stream, left tributary of the Chandeswari Khola upstream from Chandeshwari at Banepa. NHMW <bold>10</bold><italic><tp:taxon-name><tp:taxon-name-part taxon-name-part-type="genus" reg="Erhaia">Erhaia</tp:taxon-name-part> <tp:taxon-name-part taxon-name-part-type="species" reg="sugurensis">sugurensis</tp:taxon-name-part></tp:taxon-name></italic> Nesemann, Shah &amp; Tachamo, 2007, holotype (H 1.95 mm); NHMW 104172. Nepal, Central Zone, Lalitpur district, Godawari, upper reaches of Sugure Khola forest stream, 1700 m a.s.l. NHMW.</p></caption><graphic xmlns:xlink="http://www.w3.org/1999/xlink" xlink:href="zookeys-929-001-g002.jpg" position="float" orientation="portrait" xlink:type="simple" id="oo_402717.jpg"><uri content-type="original_file" xlink:type="simple">https://binary.pensoft.net/fig/402717</uri></graphic></fig><fig id="F3" position="float" orientation="portrait"><object-id xmlns:xlink="http://www.w3.org/1999/xlink" content-type="arpha" xlink:type="simple">8BA38A20-EF83-5BB2-A5EB-FAD52B8A3B8C</object-id><label>Figure 11.</label><caption><p>Type locality of both <italic><tp:taxon-name><tp:taxon-name-part taxon-name-part-type="genus" reg="Erhaia">Erhaia</tp:taxon-name-part> <tp:taxon-name-part taxon-name-part-type="species" reg="jannei">jannei</tp:taxon-name-part></tp:taxon-name></italic> and <italic><tp:taxon-name><tp:taxon-name-part taxon-name-part-type="genus" reg="Erhaia">E.</tp:taxon-name-part> <tp:taxon-name-part taxon-name-part-type="species" reg="pelkiae">pelkiae</tp:taxon-name-part></tp:taxon-name></italic>; Bhutan, district Thimphu, W of Geneykha, brooklet with water powered prayer wheel, 2750 m a.s.l. Photo by EG.</p></caption><graphic xmlns:xlink="http://www.w3.org/1999/xlink" xlink:href="zookeys-929-001-g003.jpg" position="float" orientation="portrait" xlink:type="simple" id="oo_402718.jpg"><uri content-type="original_file" xlink:type="simple">https://binary.pensoft.net/fig/402718</uri></graphic></fig></tp:treatment-sec></tp:taxon-treatment>
