# Supplementary material for: The genera Erhaia and Tricula (Gastropoda, Rissooidea, Amnicolidae and Pomatiopsidae) in Bhutan and elsewhere in the eastern Himalaya
Source: Zookeys. 2020 Apr 22;929:1–17. doi: 10.3897/zookeys.929.49987 (PMC7192954; doi:10.3897/zookeys.929.49987)
Supplement: XML Treatment for Erhaia wangchuki [file zookeys.929.49987-treatment4.xml]

<!DOCTYPE tp:taxon-treatment
  PUBLIC "-//TaxonX//DTD Taxonomic Treatment Publishing DTD v0 20100105//EN" "tax-treatment-NSO.dtd">
<tp:taxon-treatment xmlns:tp="http://www.plazi.org/taxpub"><tp:treatment-meta><kwd-group><label>Taxon classification</label><kwd><named-content xmlns:xlink="http://www.w3.org/1999/xlink" content-type="kingdom">Animalia</named-content></kwd><kwd><named-content xmlns:xlink="http://www.w3.org/1999/xlink" content-type="order">Littorinimorpha</named-content></kwd><kwd><named-content xmlns:xlink="http://www.w3.org/1999/xlink" content-type="family">Amnicolidae</named-content></kwd></kwd-group><mixed-citation publication-type="journal"><person-group><name><surname>Gittenberger</surname><given-names>Edmund</given-names></name><name><surname>Leda</surname><given-names>Pema</given-names></name><name><surname>Wangchuk</surname><given-names>Jigme</given-names></name><name><surname>Gyeltshen</surname><given-names>Choki</given-names></name><name><surname>Björn Stelbrink</surname><given-names/></name></person-group><article-title>The genera <italic><tp:taxon-name><tp:taxon-name-part taxon-name-part-type="genus" reg="Erhaia">Erhaia</tp:taxon-name-part></tp:taxon-name></italic> and <italic><tp:taxon-name><tp:taxon-name-part taxon-name-part-type="genus" reg="Tricula">Tricula</tp:taxon-name-part></tp:taxon-name></italic> (<tp:taxon-name><tp:taxon-name-part taxon-name-part-type="class">Gastropoda</tp:taxon-name-part></tp:taxon-name>, <tp:taxon-name><tp:taxon-name-part taxon-name-part-type="superfamily">Rissooidea</tp:taxon-name-part></tp:taxon-name>, <tp:taxon-name><tp:taxon-name-part taxon-name-part-type="family">Amnicolidae</tp:taxon-name-part></tp:taxon-name> and <tp:taxon-name><tp:taxon-name-part taxon-name-part-type="family">Pomatiopsidae</tp:taxon-name-part></tp:taxon-name>) in Bhutan and elsewhere in the eastern Himalaya</article-title><source>Zookeys</source><day>22</day><month>4</month><year>2020</year><volume>929</volume><fpage>1</fpage><lpage>17</lpage><pub-id pub-id-type="doi">10.3897/zookeys.929.49987</pub-id></mixed-citation></tp:treatment-meta><tp:nomenclature><tp:taxon-name><object-id xmlns:xlink="http://www.w3.org/1999/xlink" content-type="arpha" xlink:type="simple">636A6BE7-5F25-5DBF-8BD0-CC9B5C347E4A</object-id>
            <tp:taxon-name-part taxon-name-part-type="genus" reg="Erhaia">Erhaia</tp:taxon-name-part>
            <tp:taxon-name-part taxon-name-part-type="species" reg="wangchuki">wangchuki</tp:taxon-name-part>
          </tp:taxon-name><tp:taxon-authority>Gittenberger, Sherub &amp; Stelbrink, 2017</tp:taxon-authority><xref ref-type="fig" rid="F2">Figs 6</xref><xref ref-type="fig" rid="F2">, 7</xref><xref ref-type="fig" rid="F4">, 12</xref><tp:nomenclature-citation-list><tp:nomenclature-citation><tp:taxon-name>
                <tp:taxon-name-part taxon-name-part-type="genus" reg="Erhaia">Erhaia</tp:taxon-name-part> <tp:taxon-name-part taxon-name-part-type="species" reg="wangchuki">wangchuki</tp:taxon-name-part></tp:taxon-name><comment>Gittenberger, Sherub &amp; Stelbrink, 2017a: 23 (“district Wangdue Phodrang, Gangchhu, 2883 m a.s.l.; <named-content xmlns:xlink="http://www.w3.org/1999/xlink" content-type="dwc:verbatimCoordinates" xlink:type="simple"><named-content content-type="geo-json" specific-use="{&#34;type&#34;:&#34;Point&#34;,&#34;coordinates&#34;:[90.183333,27.433333]}" id="NCID0EYWAE" xlink:type="simple">27°26'N, 90°11'E</named-content></named-content>”). <xref ref-type="bibr" rid="B8">Gittenberger et al. 2017b</xref>: 43, fig. 28. <xref ref-type="bibr" rid="B9">Gittenberger et al. 2017c</xref>: 900, 903, figs 9, 10.</comment></tp:nomenclature-citation></tp:nomenclature-citation-list></tp:nomenclature><tp:treatment-sec sec-type="material" id="SECID0EFXAE"><title>Material examined.</title><p><bold><italic>Holotype</italic>.</bold> Bhutan • District Wangdue Phodrang, Gangchhu, 2883 m a.s.l.; <named-content xmlns:xlink="http://www.w3.org/1999/xlink" content-type="dwc:verbatimCoordinates" xlink:type="simple"><named-content content-type="geo-json" specific-use="{&#34;type&#34;:&#34;Point&#34;,&#34;coordinates&#34;:[90.183333,27.433333]}" id="NCID0ETXAE" xlink:type="simple">27°26'N, 90°11'E</named-content></named-content>; Jigme Wangchuk leg. 21.III.2015; shell; NBCB1013. <bold><italic>Paratypes</italic>.</bold> 2 shells; same data as for holotype; NBCB1014. Additional specimens from the type locality: 23 shells and 88 specimens in ethanol 70%, 10 specimens in ethanol 97%, E. Gittenberger, Choki Gyeltshen &amp; Pema Leda leg. 22.X.2018; NBCB 1072.</p></tp:treatment-sec><tp:treatment-sec sec-type="Shell" id="SECID0E3XAE"><title>Shell.</title><p>Shell conical, with 3–3½ convex, broadly shouldered whorls, that are separated by a deep suture; a little higher than broad; pale yellowish grey with fine irregular growth lines and some dark brown periostracal ridges, one of which sometimes running from a slightly angled site of the apertural columellar border into the umbilicus. Peristome not reflected. Parietal, columellar and about half the adjoining basal apertural border strongly thickened by a whitish callus. Most specimens with a continuous peristome and a broad umbilical chink. Protoconch with faint spiral lirae; teleoconch without spiral sculpture.</p></tp:treatment-sec><tp:treatment-sec sec-type="description" id="SECID0EBYAE"><title>Measurements.</title><p>(<italic>N</italic> = 124): H 1.6–2.1 mm, B 1.3–1.7 mm.</p></tp:treatment-sec><tp:treatment-sec sec-type="ecology" id="SECID0EJYAE"><title>Ecology</title><p>(Fig. <xref ref-type="fig" rid="F4">12</xref>). See <xref ref-type="bibr" rid="B7">Gittenberger et al. (2017a)</xref> for data about the Gangzetem brooklet and its surroundings. The snails are very common on the pebbles and rocks in the open area near the road, next to the water powered prayer wheel.</p></tp:treatment-sec><tp:treatment-sec sec-type="DNA data" id="SECID0EXYAE"><title>DNA data</title><p>(Fig. <xref ref-type="fig" rid="F9">18</xref>). A single individual (GenBank acc. nos. <ext-link xmlns:xlink="http://www.w3.org/1999/xlink" ext-link-type="gen" xlink:href="KY798003" xlink:type="simple">KY798003</ext-link> and <ext-link xmlns:xlink="http://www.w3.org/1999/xlink" ext-link-type="gen" xlink:href="MT237715" xlink:type="simple">MT237715</ext-link>, for 16S rRNA and COI, respectively) is genetically distinct from <italic><tp:taxon-name><tp:taxon-name-part taxon-name-part-type="genus" reg="Erhaia">E.</tp:taxon-name-part> <tp:taxon-name-part taxon-name-part-type="species" reg="jannei">jannei</tp:taxon-name-part></tp:taxon-name></italic> (see data for that species) and showed genetic distances of 2.74% for 16S rRNA and 11.43% for COI compared to <italic><tp:taxon-name><tp:taxon-name-part taxon-name-part-type="genus" reg="Erhaia">Erhaia</tp:taxon-name-part></tp:taxon-name></italic> sp. from China, Guangxi (GenBank acc. nos. <ext-link xmlns:xlink="http://www.w3.org/1999/xlink" ext-link-type="gen" xlink:href="KC832722" xlink:type="simple">KC832722</ext-link> and <ext-link xmlns:xlink="http://www.w3.org/1999/xlink" ext-link-type="gen" xlink:href="KC832701" xlink:type="simple">KC832701</ext-link>).</p></tp:treatment-sec><tp:treatment-sec sec-type="notes" id="SECID0ETZAE"><title>Notes.</title><p>Only three relatively large shells form the type series of this species. Many more specimens, none of which exceed 1.7 mm in breadth and over 2.0 mm in height, were collected recently. This necessitated some adaptations in the description of the shells. Contrary to the original description, the shell should be described as higher than broad.</p></tp:treatment-sec><tp:treatment-sec sec-type="Erhaia in Nepal and northern India" id="SECID0EYZAE"><title><italic><tp:taxon-name><tp:taxon-name-part taxon-name-part-type="genus" reg="Erhaia">Erhaia</tp:taxon-name-part></tp:taxon-name></italic> in Nepal and northern India.</title><p>In their monograph on the aquatic molluscs of the Ganga River system <xref ref-type="bibr" rid="B13">Nesemann et al. (2007</xref>: 64–65) published short descriptions with drawings only of three <italic><tp:taxon-name><tp:taxon-name-part taxon-name-part-type="genus" reg="Erhaia">Erhaia</tp:taxon-name-part></tp:taxon-name></italic> species from Nepal. We acquired photos of the holotypes of these nominal species, which are compared with the congeneric species from Bhutan and northern India.</p><fig id="F4" position="float" orientation="portrait"><object-id xmlns:xlink="http://www.w3.org/1999/xlink" content-type="arpha" xlink:type="simple">B29C1B9C-DE25-53A8-9E92-5A16A5E71953</object-id><label>Figure 12.</label><caption><p>Type locality of <italic><tp:taxon-name><tp:taxon-name-part taxon-name-part-type="genus" reg="Erhaia">E.</tp:taxon-name-part> <tp:taxon-name-part taxon-name-part-type="species" reg="wangchuki">wangchuki</tp:taxon-name-part></tp:taxon-name></italic>; Bhutan, district Wangdue Phodrang, Gangchhu, Gangzetem brooklet, 2883 m a.s.l. Photo by A.C. Gittenberger-de Groot.</p></caption><graphic xmlns:xlink="http://www.w3.org/1999/xlink" xlink:href="zookeys-929-001-g004.jpg" position="float" orientation="portrait" xlink:type="simple" id="oo_402719.jpg"><uri content-type="original_file" xlink:type="simple">https://binary.pensoft.net/fig/402719</uri></graphic></fig></tp:treatment-sec><tp:treatment-sec><!--Section generated to contain objects referenced in tp:taxon-treatment.--><fig id="F2" position="float" orientation="portrait"><object-id xmlns:xlink="http://www.w3.org/1999/xlink" content-type="arpha" xlink:type="simple">834147AA-C22B-5F23-AFDE-6997B559D939</object-id><label>Figures 2–10.</label><caption><p><italic><tp:taxon-name><tp:taxon-name-part taxon-name-part-type="genus" reg="Erhaia">Erhaia</tp:taxon-name-part> <tp:taxon-name-part taxon-name-part-type="species" reg="jannei">jannei</tp:taxon-name-part></tp:taxon-name></italic> sp. nov., holotype (<bold>2</bold> H 2.25 mm) and paratype (<bold>3</bold> H 2.02 mm). Bhutan, district Thimphu, W of Geneykha, brooklet with water powered prayer wheel, 2750 m a.s.l. Photos by J. Goud <italic><tp:taxon-name><tp:taxon-name-part taxon-name-part-type="genus" reg="Erhaia">Erhaia</tp:taxon-name-part> <tp:taxon-name-part taxon-name-part-type="species" reg="pelkiae">pelkiae</tp:taxon-name-part></tp:taxon-name></italic> sp. nov., holotype (<bold>4</bold> H 1.86 mm) and paratype (<bold>5</bold> H 1.86 mm). Bhutan, district Thimphu, W of Geneykha, brooklet with water powered prayer wheel, 2750 m a.s.l. Photos by J. Goud <italic><tp:taxon-name><tp:taxon-name-part taxon-name-part-type="genus" reg="Erhaia">Erhaia</tp:taxon-name-part> <tp:taxon-name-part taxon-name-part-type="species" reg="wangchuki">wangchuki</tp:taxon-name-part></tp:taxon-name></italic> Gittenberger, Sherub &amp; Stelbrink, 2017. Shells from the type locality (<bold>6</bold> H 1.98 mm) (<bold>7</bold> H 2.03 mm); NBCB 1072. Bhutan, district Wangdue Phodrang, Gangchhu, Gangzetem brooklet, 2883 m a.s.l. Photos by J. Goud <bold>8</bold><italic><tp:taxon-name><tp:taxon-name-part taxon-name-part-type="genus" reg="Erhaia">Erhaia</tp:taxon-name-part> <tp:taxon-name-part taxon-name-part-type="species" reg="banepaensis">banepaensis</tp:taxon-name-part></tp:taxon-name></italic> Nesemann &amp; S. Sharma, 2007, holotype (H 1.95 mm); NHMW 103319. Nepal, Central Zone, Kavre district, small forest stream, left tributary of the Chandeswari Khola upstream from Chandeshwari at Banepa. NHMW <bold>9</bold><italic><tp:taxon-name><tp:taxon-name-part taxon-name-part-type="genus" reg="Erhaia">Erhaia</tp:taxon-name-part> <tp:taxon-name-part taxon-name-part-type="species" reg="nainitalensis">nainitalensis</tp:taxon-name-part></tp:taxon-name></italic> Davis &amp; Rao, 1997, holotype of <italic><tp:taxon-name><tp:taxon-name-part taxon-name-part-type="genus" reg="Erhaia">E.</tp:taxon-name-part> <tp:taxon-name-part taxon-name-part-type="species" reg="chandeshwariensis">chandeshwariensis</tp:taxon-name-part></tp:taxon-name></italic> Nesemann &amp; S. Sharma, 2007 (H 1.94 mm); NHMW 103315. Nepal, Central Zone, Kavre district, small forest stream, left tributary of the Chandeswari Khola upstream from Chandeshwari at Banepa. NHMW <bold>10</bold><italic><tp:taxon-name><tp:taxon-name-part taxon-name-part-type="genus" reg="Erhaia">Erhaia</tp:taxon-name-part> <tp:taxon-name-part taxon-name-part-type="species" reg="sugurensis">sugurensis</tp:taxon-name-part></tp:taxon-name></italic> Nesemann, Shah &amp; Tachamo, 2007, holotype (H 1.95 mm); NHMW 104172. Nepal, Central Zone, Lalitpur district, Godawari, upper reaches of Sugure Khola forest stream, 1700 m a.s.l. NHMW.</p></caption><graphic xmlns:xlink="http://www.w3.org/1999/xlink" xlink:href="zookeys-929-001-g002.jpg" position="float" orientation="portrait" xlink:type="simple" id="oo_402717.jpg"><uri content-type="original_file" xlink:type="simple">https://binary.pensoft.net/fig/402717</uri></graphic></fig><fig id="F9" position="float" orientation="portrait"><object-id xmlns:xlink="http://www.w3.org/1999/xlink" content-type="arpha" xlink:type="simple">7B28C1BB-0465-5EE6-A7EC-85B475D52EA9</object-id><label>Figure 18.</label><caption><p>Maximum likelihood tree reconstructed with RAxML BlackBox (<xref ref-type="bibr" rid="B17">Stamatakis et al. 2008</xref>; GTR+G substitution model for each partition and 100 bootstrap replicates) based on the 16S rRNA and COI dataset of <xref ref-type="bibr" rid="B12">Liu et al. (2014)</xref> and <xref ref-type="bibr" rid="B10">Guan et al. (2008)</xref>, with new data in red. Numbers on branches denote bootstrap values &gt;50.</p></caption><graphic xmlns:xlink="http://www.w3.org/1999/xlink" xlink:href="zookeys-929-001-g009.jpg" position="float" orientation="portrait" xlink:type="simple" id="oo_402724.jpg"><uri content-type="original_file" xlink:type="simple">https://binary.pensoft.net/fig/402724</uri></graphic></fig></tp:treatment-sec><ref-list><ref id="B8"><mixed-citation xmlns:xlink="http://www.w3.org/1999/xlink" xlink:type="simple"><person-group><name name-style="western"><surname>Gittenberger</surname><given-names>E</given-names></name><name name-style="western"><surname>Leda</surname><given-names>P</given-names></name><name name-style="western"><surname>Gyeltshen</surname><given-names>C</given-names></name><name name-style="western"><surname>Sherub</surname><given-names>S</given-names></name><name name-style="western"><surname>Dema</surname><given-names>S</given-names></name></person-group> (<year>2017b</year>) A field guide to the common molluscs of Bhutan: i–v, 1–111. National Biodiversity Centre, Thimphu, Bhutan.</mixed-citation></ref><ref id="B9"><mixed-citation xmlns:xlink="http://www.w3.org/1999/xlink" xlink:type="simple"><person-group><name name-style="western"><surname>Gittenberger</surname><given-names>E</given-names></name><name name-style="western"><surname>Leda</surname><given-names>P</given-names></name><name name-style="western"><surname>Wangdi</surname><given-names>K</given-names></name><name name-style="western"><surname>Sherub</surname><given-names>S</given-names></name></person-group> (<year>2017c</year>) <article-title>Bhutan freshwater gastropods and trematodes, with a warning.</article-title><source>Biodiversity Journal</source><volume>8</volume>(<issue>4</issue>): <fpage>895</fpage>–<lpage>906</lpage>. <ext-link xlink:type="simple" ext-link-type="uri" xlink:href="http://www.biodiversityjournal.com/pdf/8(4)_895-906.pdf">http://www.biodiversityjournal.com/pdf/8(4)_895-906.pdf</ext-link></mixed-citation></ref><ref id="B7"><mixed-citation xmlns:xlink="http://www.w3.org/1999/xlink" xlink:type="simple"><person-group><name name-style="western"><surname>Gittenberger</surname><given-names>E</given-names></name><name name-style="western"><surname>Sherub</surname><given-names>S</given-names></name><name name-style="western"><surname>Stelbrink</surname><given-names>B</given-names></name></person-group> (<year>2017a</year>) <article-title><tp:taxon-name><tp:taxon-name-part taxon-name-part-type="genus">Erhaia</tp:taxon-name-part></tp:taxon-name> Davis &amp; Kuo (<tp:taxon-name><tp:taxon-name-part taxon-name-part-type="class">Gastropoda</tp:taxon-name-part></tp:taxon-name>, <tp:taxon-name><tp:taxon-name-part taxon-name-part-type="superfamily">Rissooidea</tp:taxon-name-part></tp:taxon-name>, <tp:taxon-name><tp:taxon-name-part taxon-name-part-type="family">Amnicolidae</tp:taxon-name-part></tp:taxon-name>) also in Bhutan.</article-title><source>ZooKeys</source><volume>679</volume>: <fpage>21</fpage>–<lpage>28</lpage>. <ext-link xlink:type="simple" ext-link-type="doi" xlink:href="10.3897/zookeys.679.13326">https://doi.org/10.3897/zookeys.679.13326</ext-link></mixed-citation></ref><ref id="B17"><mixed-citation xmlns:xlink="http://www.w3.org/1999/xlink" xlink:type="simple"><person-group><name name-style="western"><surname>Stamatakis</surname><given-names>A</given-names></name><name name-style="western"><surname>Hoover</surname><given-names>P</given-names></name><name name-style="western"><surname>Rougemont</surname><given-names>J</given-names></name></person-group> (<year>2008</year>) <article-title>A rapid bootstrap algorithm for the RAxML web servers.</article-title><source>Systematic Biology</source><volume>57</volume>: <fpage>758</fpage>–<lpage>771</lpage>. <ext-link xlink:type="simple" ext-link-type="doi" xlink:href="10.1080/10635150802429642">https://doi.org/10.1080/10635150802429642</ext-link></mixed-citation></ref><ref id="B12"><mixed-citation xmlns:xlink="http://www.w3.org/1999/xlink" xlink:type="simple"><person-group><name name-style="western"><surname>Liu</surname><given-names>L</given-names></name><name name-style="western"><surname>Huo</surname><given-names>G-N</given-names></name><name name-style="western"><surname>He</surname><given-names>H-B</given-names></name><name name-style="western"><surname>Zhou</surname><given-names>B</given-names></name><name name-style="western"><surname>Attwood</surname><given-names>SW</given-names></name></person-group> (<year>2014</year>) A phylogeny for the <tp:taxon-name><tp:taxon-name-part taxon-name-part-type="family">Pomatiopsidae</tp:taxon-name-part></tp:taxon-name> (<tp:taxon-name><tp:taxon-name-part taxon-name-part-type="class">Gastropoda</tp:taxon-name-part></tp:taxon-name>: <tp:taxon-name><tp:taxon-name-part taxon-name-part-type="superfamily">Rissooidea</tp:taxon-name-part></tp:taxon-name>): a resource for taxonomic, parasitological and biodiversity studies. BMC Evolutionary Biology 14: 29. <ext-link xlink:type="simple" ext-link-type="doi" xlink:href="10.1186/1471-2148-14-29">https://doi.org/10.1186/1471-2148-14-29</ext-link></mixed-citation></ref><ref id="B10"><mixed-citation xmlns:xlink="http://www.w3.org/1999/xlink" xlink:type="simple"><person-group><name name-style="western"><surname>Guan</surname><given-names>F</given-names></name><name name-style="western"><surname>Niu</surname><given-names>AO</given-names></name><name name-style="western"><surname>Attwood</surname><given-names>SW</given-names></name><name name-style="western"><surname>Zhu</surname><given-names>YH</given-names></name></person-group> (<year>2008</year>) <article-title>Molecular phylogenetics of triculine snails (<tp:taxon-name><tp:taxon-name-part taxon-name-part-type="class">Gastropoda</tp:taxon-name-part></tp:taxon-name>: <tp:taxon-name><tp:taxon-name-part taxon-name-part-type="family">Pomatiopsidae</tp:taxon-name-part></tp:taxon-name>) from southern China.</article-title><source>Molecular Phylogenetics and Evolution</source><volume>48</volume>: <fpage>702</fpage>–<lpage>707</lpage>. <ext-link xlink:type="simple" ext-link-type="doi" xlink:href="10.1016/j.ympev.2008.04.021">https://doi.org/10.1016/j.ympev.2008.04.021</ext-link></mixed-citation></ref><ref id="B13"><mixed-citation xmlns:xlink="http://www.w3.org/1999/xlink" xlink:type="simple"><person-group><name name-style="western"><surname>Nesemann</surname><given-names>H</given-names></name><name name-style="western"><surname>Sharma</surname><given-names>S</given-names></name><name name-style="western"><surname>Sharma</surname><given-names>G</given-names></name><name name-style="western"><surname>Khanal</surname><given-names>SN</given-names></name><name name-style="western"><surname>Pradhan</surname><given-names>B</given-names></name><name name-style="western"><surname>Shah</surname><given-names>DN</given-names></name><name name-style="western"><surname>Tachamo</surname><given-names>RD</given-names></name></person-group> (<year>2007</year>) Class <tp:taxon-name><tp:taxon-name-part taxon-name-part-type="class">Gastropoda</tp:taxon-name-part></tp:taxon-name>. In: Nesemann H, Sharma S, Sharma G, Khanal SN, Pradhan B, Shah DN, Tachamo RD (Eds) Aquatic Invertebrates of the Ganga River System, Volume 1: <tp:taxon-name><tp:taxon-name-part taxon-name-part-type="phylum">Mollusca</tp:taxon-name-part></tp:taxon-name>, <tp:taxon-name><tp:taxon-name-part taxon-name-part-type="phylum">Annelida</tp:taxon-name-part></tp:taxon-name>, <tp:taxon-name><tp:taxon-name-part taxon-name-part-type="subphylum">Crustacea</tp:taxon-name-part></tp:taxon-name> (in part): 57–102.</mixed-citation></ref></ref-list></tp:taxon-treatment>
