# Supplementary material for: The genera Erhaia and Tricula (Gastropoda, Rissooidea, Amnicolidae and Pomatiopsidae) in Bhutan and elsewhere in the eastern Himalaya
Source: Zookeys. 2020 Apr 22;929:1–17. doi: 10.3897/zookeys.929.49987 (PMC7192954; doi:10.3897/zookeys.929.49987)
Supplement: XML Treatment for Erhaia sugurensis [file zookeys.929.49987-treatment5.xml]

<!DOCTYPE tp:taxon-treatment
  PUBLIC "-//TaxonX//DTD Taxonomic Treatment Publishing DTD v0 20100105//EN" "tax-treatment-NSO.dtd">
<tp:taxon-treatment xmlns:tp="http://www.plazi.org/taxpub"><tp:treatment-meta><kwd-group><label>Taxon classification</label><kwd><named-content xmlns:xlink="http://www.w3.org/1999/xlink" content-type="kingdom">Animalia</named-content></kwd><kwd><named-content xmlns:xlink="http://www.w3.org/1999/xlink" content-type="order">Littorinimorpha</named-content></kwd><kwd><named-content xmlns:xlink="http://www.w3.org/1999/xlink" content-type="family">Amnicolidae</named-content></kwd></kwd-group><mixed-citation publication-type="journal"><person-group><name><surname>Gittenberger</surname><given-names>Edmund</given-names></name><name><surname>Leda</surname><given-names>Pema</given-names></name><name><surname>Wangchuk</surname><given-names>Jigme</given-names></name><name><surname>Gyeltshen</surname><given-names>Choki</given-names></name><name><surname>Björn Stelbrink</surname><given-names/></name></person-group><article-title>The genera <italic><tp:taxon-name><tp:taxon-name-part taxon-name-part-type="genus" reg="Erhaia">Erhaia</tp:taxon-name-part></tp:taxon-name></italic> and <italic><tp:taxon-name><tp:taxon-name-part taxon-name-part-type="genus" reg="Tricula">Tricula</tp:taxon-name-part></tp:taxon-name></italic> (<tp:taxon-name><tp:taxon-name-part taxon-name-part-type="class">Gastropoda</tp:taxon-name-part></tp:taxon-name>, <tp:taxon-name><tp:taxon-name-part taxon-name-part-type="superfamily">Rissooidea</tp:taxon-name-part></tp:taxon-name>, <tp:taxon-name><tp:taxon-name-part taxon-name-part-type="family">Amnicolidae</tp:taxon-name-part></tp:taxon-name> and <tp:taxon-name><tp:taxon-name-part taxon-name-part-type="family">Pomatiopsidae</tp:taxon-name-part></tp:taxon-name>) in Bhutan and elsewhere in the eastern Himalaya</article-title><source>Zookeys</source><day>22</day><month>4</month><year>2020</year><volume>929</volume><fpage>1</fpage><lpage>17</lpage><pub-id pub-id-type="doi">10.3897/zookeys.929.49987</pub-id></mixed-citation></tp:treatment-meta><tp:nomenclature><tp:taxon-name><object-id xmlns:xlink="http://www.w3.org/1999/xlink" content-type="arpha" xlink:type="simple">BFB7EE71-4706-502F-B3A1-7F4E2A794F00</object-id>
            <tp:taxon-name-part taxon-name-part-type="genus" reg="Erhaia">Erhaia</tp:taxon-name-part>
            <tp:taxon-name-part taxon-name-part-type="species" reg="sugurensis">sugurensis</tp:taxon-name-part>
          </tp:taxon-name><tp:taxon-authority>Nesemann, Shah &amp; Tachamo, 2007</tp:taxon-authority><xref ref-type="fig" rid="F2">Fig. 10</xref><!--PageBreak--><tp:nomenclature-citation-list><tp:nomenclature-citation><tp:taxon-name>
                <tp:taxon-name-part taxon-name-part-type="genus" reg="Erhaia">Erhaia</tp:taxon-name-part> <tp:taxon-name-part taxon-name-part-type="species" reg="sugurensis">sugurensis</tp:taxon-name-part></tp:taxon-name><comment>Nesemann, Shah &amp; Tachamo, 2007, in <xref ref-type="bibr" rid="B13">Nesemann et al. 2007</xref>: 65 (“Nepal, Central Zone, Lalitpur District, Godawari, upper reaches of Sugure Khola forrest stream, elevation of 1700 m a.s.l.”).</comment></tp:nomenclature-citation></tp:nomenclature-citation-list></tp:nomenclature><tp:treatment-sec sec-type="Shell" id="SECID0EM3AE"><title>Shell.</title><p>According to <xref ref-type="bibr" rid="B13">Nesemann et al. (2007</xref>: 65) the shells are 1.6–1.9 mm high, with 3½ whorls that are “not convex”, the aperture is “rounded, widened and enlarged, the inner and outer lip is thickened”. The species is said to differ most conspicuously by “the separation of the last half whorl from the shell”.</p><!--PageBreak--></tp:treatment-sec><tp:treatment-sec sec-type="material" id="SECID0EX3AE"><title>Material examined</title><p>(photo only). <bold><italic>Holotype</italic>.</bold> (NHMW 104172).</p></tp:treatment-sec><tp:treatment-sec sec-type="discussion" id="SECID0EB4AE"><title>Discussion.</title><p>A flaring final half of the body whorl, though not as extreme as in the holotype of <italic><tp:taxon-name><tp:taxon-name-part taxon-name-part-type="genus" reg="Erhaia">E.</tp:taxon-name-part> <tp:taxon-name-part taxon-name-part-type="species" reg="sugurensis">sugurensis</tp:taxon-name-part></tp:taxon-name></italic>, may also occur as an individual variation in <italic><tp:taxon-name><tp:taxon-name-part taxon-name-part-type="genus" reg="Erhaia">E.</tp:taxon-name-part> <tp:taxon-name-part taxon-name-part-type="species" reg="nainitalensis">nainitalensis</tp:taxon-name-part></tp:taxon-name></italic> and the width of the umbilical chink may vary, as is shown by <xref ref-type="bibr" rid="B5">Davis and Rao (1997</xref>: 277, figs 2A–F).</p></tp:treatment-sec><tp:treatment-sec sec-type="notes" id="SECID0EB5AE"><title>Notes.</title><p><italic><tp:taxon-name><tp:taxon-name-part taxon-name-part-type="genus" reg="Erhaia">Erhaia</tp:taxon-name-part> <tp:taxon-name-part taxon-name-part-type="species" reg="sugurensis">sugurensis</tp:taxon-name-part></tp:taxon-name></italic> occurs sympatrically with <italic><tp:taxon-name><tp:taxon-name-part taxon-name-part-type="genus" reg="Erhaia">E.</tp:taxon-name-part> <tp:taxon-name-part taxon-name-part-type="species" reg="banepaensis">banepaensis</tp:taxon-name-part></tp:taxon-name></italic> at the type locality.</p></tp:treatment-sec><tp:treatment-sec><!--Section generated to contain objects referenced in tp:taxon-treatment.--><fig id="F2" position="float" orientation="portrait"><object-id xmlns:xlink="http://www.w3.org/1999/xlink" content-type="arpha" xlink:type="simple">834147AA-C22B-5F23-AFDE-6997B559D939</object-id><label>Figures 2–10.</label><caption><p><italic><tp:taxon-name><tp:taxon-name-part taxon-name-part-type="genus" reg="Erhaia">Erhaia</tp:taxon-name-part> <tp:taxon-name-part taxon-name-part-type="species" reg="jannei">jannei</tp:taxon-name-part></tp:taxon-name></italic> sp. nov., holotype (<bold>2</bold> H 2.25 mm) and paratype (<bold>3</bold> H 2.02 mm). Bhutan, district Thimphu, W of Geneykha, brooklet with water powered prayer wheel, 2750 m a.s.l. Photos by J. Goud <italic><tp:taxon-name><tp:taxon-name-part taxon-name-part-type="genus" reg="Erhaia">Erhaia</tp:taxon-name-part> <tp:taxon-name-part taxon-name-part-type="species" reg="pelkiae">pelkiae</tp:taxon-name-part></tp:taxon-name></italic> sp. nov., holotype (<bold>4</bold> H 1.86 mm) and paratype (<bold>5</bold> H 1.86 mm). Bhutan, district Thimphu, W of Geneykha, brooklet with water powered prayer wheel, 2750 m a.s.l. Photos by J. Goud <italic><tp:taxon-name><tp:taxon-name-part taxon-name-part-type="genus" reg="Erhaia">Erhaia</tp:taxon-name-part> <tp:taxon-name-part taxon-name-part-type="species" reg="wangchuki">wangchuki</tp:taxon-name-part></tp:taxon-name></italic> Gittenberger, Sherub &amp; Stelbrink, 2017. Shells from the type locality (<bold>6</bold> H 1.98 mm) (<bold>7</bold> H 2.03 mm); NBCB 1072. Bhutan, district Wangdue Phodrang, Gangchhu, Gangzetem brooklet, 2883 m a.s.l. Photos by J. Goud <bold>8</bold><italic><tp:taxon-name><tp:taxon-name-part taxon-name-part-type="genus" reg="Erhaia">Erhaia</tp:taxon-name-part> <tp:taxon-name-part taxon-name-part-type="species" reg="banepaensis">banepaensis</tp:taxon-name-part></tp:taxon-name></italic> Nesemann &amp; S. Sharma, 2007, holotype (H 1.95 mm); NHMW 103319. Nepal, Central Zone, Kavre district, small forest stream, left tributary of the Chandeswari Khola upstream from Chandeshwari at Banepa. NHMW <bold>9</bold><italic><tp:taxon-name><tp:taxon-name-part taxon-name-part-type="genus" reg="Erhaia">Erhaia</tp:taxon-name-part> <tp:taxon-name-part taxon-name-part-type="species" reg="nainitalensis">nainitalensis</tp:taxon-name-part></tp:taxon-name></italic> Davis &amp; Rao, 1997, holotype of <italic><tp:taxon-name><tp:taxon-name-part taxon-name-part-type="genus" reg="Erhaia">E.</tp:taxon-name-part> <tp:taxon-name-part taxon-name-part-type="species" reg="chandeshwariensis">chandeshwariensis</tp:taxon-name-part></tp:taxon-name></italic> Nesemann &amp; S. Sharma, 2007 (H 1.94 mm); NHMW 103315. Nepal, Central Zone, Kavre district, small forest stream, left tributary of the Chandeswari Khola upstream from Chandeshwari at Banepa. NHMW <bold>10</bold><italic><tp:taxon-name><tp:taxon-name-part taxon-name-part-type="genus" reg="Erhaia">Erhaia</tp:taxon-name-part> <tp:taxon-name-part taxon-name-part-type="species" reg="sugurensis">sugurensis</tp:taxon-name-part></tp:taxon-name></italic> Nesemann, Shah &amp; Tachamo, 2007, holotype (H 1.95 mm); NHMW 104172. Nepal, Central Zone, Lalitpur district, Godawari, upper reaches of Sugure Khola forest stream, 1700 m a.s.l. NHMW.</p></caption><graphic xmlns:xlink="http://www.w3.org/1999/xlink" xlink:href="zookeys-929-001-g002.jpg" position="float" orientation="portrait" xlink:type="simple" id="oo_402717.jpg"><uri content-type="original_file" xlink:type="simple">https://binary.pensoft.net/fig/402717</uri></graphic></fig></tp:treatment-sec><ref-list><ref id="B13"><mixed-citation xmlns:xlink="http://www.w3.org/1999/xlink" xlink:type="simple"><person-group><name name-style="western"><surname>Nesemann</surname><given-names>H</given-names></name><name name-style="western"><surname>Sharma</surname><given-names>S</given-names></name><name name-style="western"><surname>Sharma</surname><given-names>G</given-names></name><name name-style="western"><surname>Khanal</surname><given-names>SN</given-names></name><name name-style="western"><surname>Pradhan</surname><given-names>B</given-names></name><name name-style="western"><surname>Shah</surname><given-names>DN</given-names></name><name name-style="western"><surname>Tachamo</surname><given-names>RD</given-names></name></person-group> (<year>2007</year>) Class <tp:taxon-name><tp:taxon-name-part taxon-name-part-type="class">Gastropoda</tp:taxon-name-part></tp:taxon-name>. In: Nesemann H, Sharma S, Sharma G, Khanal SN, Pradhan B, Shah DN, Tachamo RD (Eds) Aquatic Invertebrates of the Ganga River System, Volume 1: <tp:taxon-name><tp:taxon-name-part taxon-name-part-type="phylum">Mollusca</tp:taxon-name-part></tp:taxon-name>, <tp:taxon-name><tp:taxon-name-part taxon-name-part-type="phylum">Annelida</tp:taxon-name-part></tp:taxon-name>, <tp:taxon-name><tp:taxon-name-part taxon-name-part-type="subphylum">Crustacea</tp:taxon-name-part></tp:taxon-name> (in part): 57–102.</mixed-citation></ref><ref id="B5"><mixed-citation xmlns:xlink="http://www.w3.org/1999/xlink" xlink:type="simple"><person-group><name name-style="western"><surname>Davis</surname><given-names>GM</given-names></name><name name-style="western"><surname>Rao</surname><given-names>S</given-names></name></person-group> (<year>1997</year>) <article-title>Discovery of <italic><tp:taxon-name><tp:taxon-name-part taxon-name-part-type="genus">Erhaia</tp:taxon-name-part></tp:taxon-name></italic> (<tp:taxon-name><tp:taxon-name-part taxon-name-part-type="class">Gastropoda</tp:taxon-name-part></tp:taxon-name>: <tp:taxon-name><tp:taxon-name-part taxon-name-part-type="family">Pomatiopsidae</tp:taxon-name-part></tp:taxon-name>) in northern India with description of a new genus of <tp:taxon-name>Erhaiini</tp:taxon-name> from China.</article-title><source>Proceedings of the Academy of Natural Sciences of Philadelphia</source><volume>148</volume>: <fpage>273</fpage>–<lpage>299</lpage>. <ext-link xlink:type="simple" ext-link-type="uri" xlink:href="http://www.jstor.org/stable/4065055">http://www.jstor.org/stable/4065055</ext-link></mixed-citation></ref></ref-list></tp:taxon-treatment>
