# Supplementary material for: The genera Erhaia and Tricula (Gastropoda, Rissooidea, Amnicolidae and Pomatiopsidae) in Bhutan and elsewhere in the eastern Himalaya
Source: Zookeys. 2020 Apr 22;929:1–17. doi: 10.3897/zookeys.929.49987 (PMC7192954; doi:10.3897/zookeys.929.49987)
Supplement: XML Treatment for Erhaia banepaensis [file zookeys.929.49987-treatment6.xml]

<!DOCTYPE tp:taxon-treatment
  PUBLIC "-//TaxonX//DTD Taxonomic Treatment Publishing DTD v0 20100105//EN" "tax-treatment-NSO.dtd">
<tp:taxon-treatment xmlns:tp="http://www.plazi.org/taxpub"><tp:treatment-meta><kwd-group><label>Taxon classification</label><kwd><named-content xmlns:xlink="http://www.w3.org/1999/xlink" content-type="kingdom">Animalia</named-content></kwd><kwd><named-content xmlns:xlink="http://www.w3.org/1999/xlink" content-type="order">Littorinimorpha</named-content></kwd><kwd><named-content xmlns:xlink="http://www.w3.org/1999/xlink" content-type="family">Amnicolidae</named-content></kwd></kwd-group><mixed-citation publication-type="journal"><person-group><name><surname>Gittenberger</surname><given-names>Edmund</given-names></name><name><surname>Leda</surname><given-names>Pema</given-names></name><name><surname>Wangchuk</surname><given-names>Jigme</given-names></name><name><surname>Gyeltshen</surname><given-names>Choki</given-names></name><name><surname>Björn Stelbrink</surname><given-names/></name></person-group><article-title>The genera <italic><tp:taxon-name><tp:taxon-name-part taxon-name-part-type="genus" reg="Erhaia">Erhaia</tp:taxon-name-part></tp:taxon-name></italic> and <italic><tp:taxon-name><tp:taxon-name-part taxon-name-part-type="genus" reg="Tricula">Tricula</tp:taxon-name-part></tp:taxon-name></italic> (<tp:taxon-name><tp:taxon-name-part taxon-name-part-type="class">Gastropoda</tp:taxon-name-part></tp:taxon-name>, <tp:taxon-name><tp:taxon-name-part taxon-name-part-type="superfamily">Rissooidea</tp:taxon-name-part></tp:taxon-name>, <tp:taxon-name><tp:taxon-name-part taxon-name-part-type="family">Amnicolidae</tp:taxon-name-part></tp:taxon-name> and <tp:taxon-name><tp:taxon-name-part taxon-name-part-type="family">Pomatiopsidae</tp:taxon-name-part></tp:taxon-name>) in Bhutan and elsewhere in the eastern Himalaya</article-title><source>Zookeys</source><day>22</day><month>4</month><year>2020</year><volume>929</volume><fpage>1</fpage><lpage>17</lpage><pub-id pub-id-type="doi">10.3897/zookeys.929.49987</pub-id></mixed-citation></tp:treatment-meta><tp:nomenclature><tp:taxon-name><object-id xmlns:xlink="http://www.w3.org/1999/xlink" content-type="arpha" xlink:type="simple">17AF8006-2CC5-5BF8-B554-76DE58D31D70</object-id>
            <tp:taxon-name-part taxon-name-part-type="genus" reg="Erhaia">Erhaia</tp:taxon-name-part>
            <tp:taxon-name-part taxon-name-part-type="species" reg="banepaensis">banepaensis</tp:taxon-name-part>
          </tp:taxon-name><tp:taxon-authority>Nesemann &amp; S. Sharma, 2007</tp:taxon-authority><xref ref-type="fig" rid="F2">Fig. 8</xref><tp:nomenclature-citation-list><tp:nomenclature-citation><tp:taxon-name>
                <tp:taxon-name-part taxon-name-part-type="genus" reg="Erhaia">Erhaia</tp:taxon-name-part> <tp:taxon-name-part taxon-name-part-type="species" reg="banepaensis">banepaensis</tp:taxon-name-part></tp:taxon-name><comment>Nesemann &amp; S. Sharma, in <xref ref-type="bibr" rid="B13">Nesemann et al. 2007</xref>: 64 (“Nepal, Central Zone, Kavre District, small forest stream, left tributary of the Chandeswari Khola upstream from Chandeshwari at Banepa”; the altitude is not indicated).</comment></tp:nomenclature-citation></tp:nomenclature-citation-list></tp:nomenclature><tp:treatment-sec sec-type="Shell" id="SECID0EYAAG"><title>Shell.</title><p>The shells are described by Nesemann and Sharma (2007: 64) as 1.6–2.0 mm high, with 4–4½ “convex” whorls, an aperture that is “ovate but not widened and not enlarged”, with an inner lip that is “thin and fused to the body whorl”; it can be distinguished from the other Nepalese <italic><tp:taxon-name><tp:taxon-name-part taxon-name-part-type="genus" reg="Erhaia">Erhaia</tp:taxon-name-part></tp:taxon-name></italic> species by the “conical and compact shape” and “convex” whorls (2007: 65).</p></tp:treatment-sec><tp:treatment-sec sec-type="material" id="SECID0EFBAG"><title>Material examined</title><p>(photo only). <bold><italic>Holotype</italic>.</bold> (NHMW 1033159).</p></tp:treatment-sec><tp:treatment-sec sec-type="notes" id="SECID0EPBAG"><title>Notes.</title><p>Nesemann and S. Sharma are mentioned as authors for this species, without specifying for what part of the text in <xref ref-type="bibr" rid="B13">Nesemann et al (2007)</xref> they have responsibility.</p><p>According to <xref ref-type="bibr" rid="B13">Nesemann et al. (2007</xref>: 64) <italic><tp:taxon-name><tp:taxon-name-part taxon-name-part-type="genus" reg="Erhaia">E.</tp:taxon-name-part> <tp:taxon-name-part taxon-name-part-type="species" reg="banepaensis">banepaensis</tp:taxon-name-part></tp:taxon-name></italic> occurs sympatrically with <italic><tp:taxon-name><tp:taxon-name-part taxon-name-part-type="genus" reg="Erhaia">E.</tp:taxon-name-part> <tp:taxon-name-part taxon-name-part-type="species" reg="chandeshwariensis">chandeshwariensis</tp:taxon-name-part></tp:taxon-name></italic> at the shared type locality of these species. <italic><tp:taxon-name><tp:taxon-name-part taxon-name-part-type="genus" reg="Erhaia">Erhaia</tp:taxon-name-part> <tp:taxon-name-part taxon-name-part-type="species" reg="banepaensis">banepaensis</tp:taxon-name-part></tp:taxon-name></italic> is supposed to be more widely distributed in Nepal between 1400 and 2085 m a.s.l., but the type series is restricted to the holotype (NHMW 103319 [not 1033159]) and a paratype (NHMW 103320). The location of the additional material is not indicated.</p><fig id="F5" position="float" orientation="portrait"><object-id xmlns:xlink="http://www.w3.org/1999/xlink" content-type="arpha" xlink:type="simple">2E720F74-A189-54B9-B920-03EB26AF6B00</object-id><label>Figure 13.</label><caption><p>Habitat of <italic><tp:taxon-name><tp:taxon-name-part taxon-name-part-type="genus" reg="Tricula">Tricula</tp:taxon-name-part> <tp:taxon-name-part taxon-name-part-type="species" reg="montana">montana</tp:taxon-name-part></tp:taxon-name></italic>; Bhutan, district Mongar, Chhuburee, 818 m a.s.l. Photo by JW.</p></caption><graphic xmlns:xlink="http://www.w3.org/1999/xlink" xlink:href="zookeys-929-001-g005.jpg" position="float" orientation="portrait" xlink:type="simple" id="oo_402720.jpg"><uri content-type="original_file" xlink:type="simple">https://binary.pensoft.net/fig/402720</uri></graphic></fig></tp:treatment-sec><tp:treatment-sec><!--Section generated to contain objects referenced in tp:taxon-treatment.--><fig id="F2" position="float" orientation="portrait"><object-id xmlns:xlink="http://www.w3.org/1999/xlink" content-type="arpha" xlink:type="simple">834147AA-C22B-5F23-AFDE-6997B559D939</object-id><label>Figures 2–10.</label><caption><p><italic><tp:taxon-name><tp:taxon-name-part taxon-name-part-type="genus" reg="Erhaia">Erhaia</tp:taxon-name-part> <tp:taxon-name-part taxon-name-part-type="species" reg="jannei">jannei</tp:taxon-name-part></tp:taxon-name></italic> sp. nov., holotype (<bold>2</bold> H 2.25 mm) and paratype (<bold>3</bold> H 2.02 mm). Bhutan, district Thimphu, W of Geneykha, brooklet with water powered prayer wheel, 2750 m a.s.l. Photos by J. Goud <italic><tp:taxon-name><tp:taxon-name-part taxon-name-part-type="genus" reg="Erhaia">Erhaia</tp:taxon-name-part> <tp:taxon-name-part taxon-name-part-type="species" reg="pelkiae">pelkiae</tp:taxon-name-part></tp:taxon-name></italic> sp. nov., holotype (<bold>4</bold> H 1.86 mm) and paratype (<bold>5</bold> H 1.86 mm). Bhutan, district Thimphu, W of Geneykha, brooklet with water powered prayer wheel, 2750 m a.s.l. Photos by J. Goud <italic><tp:taxon-name><tp:taxon-name-part taxon-name-part-type="genus" reg="Erhaia">Erhaia</tp:taxon-name-part> <tp:taxon-name-part taxon-name-part-type="species" reg="wangchuki">wangchuki</tp:taxon-name-part></tp:taxon-name></italic> Gittenberger, Sherub &amp; Stelbrink, 2017. Shells from the type locality (<bold>6</bold> H 1.98 mm) (<bold>7</bold> H 2.03 mm); NBCB 1072. Bhutan, district Wangdue Phodrang, Gangchhu, Gangzetem brooklet, 2883 m a.s.l. Photos by J. Goud <bold>8</bold><italic><tp:taxon-name><tp:taxon-name-part taxon-name-part-type="genus" reg="Erhaia">Erhaia</tp:taxon-name-part> <tp:taxon-name-part taxon-name-part-type="species" reg="banepaensis">banepaensis</tp:taxon-name-part></tp:taxon-name></italic> Nesemann &amp; S. Sharma, 2007, holotype (H 1.95 mm); NHMW 103319. Nepal, Central Zone, Kavre district, small forest stream, left tributary of the Chandeswari Khola upstream from Chandeshwari at Banepa. NHMW <bold>9</bold><italic><tp:taxon-name><tp:taxon-name-part taxon-name-part-type="genus" reg="Erhaia">Erhaia</tp:taxon-name-part> <tp:taxon-name-part taxon-name-part-type="species" reg="nainitalensis">nainitalensis</tp:taxon-name-part></tp:taxon-name></italic> Davis &amp; Rao, 1997, holotype of <italic><tp:taxon-name><tp:taxon-name-part taxon-name-part-type="genus" reg="Erhaia">E.</tp:taxon-name-part> <tp:taxon-name-part taxon-name-part-type="species" reg="chandeshwariensis">chandeshwariensis</tp:taxon-name-part></tp:taxon-name></italic> Nesemann &amp; S. Sharma, 2007 (H 1.94 mm); NHMW 103315. Nepal, Central Zone, Kavre district, small forest stream, left tributary of the Chandeswari Khola upstream from Chandeshwari at Banepa. NHMW <bold>10</bold><italic><tp:taxon-name><tp:taxon-name-part taxon-name-part-type="genus" reg="Erhaia">Erhaia</tp:taxon-name-part> <tp:taxon-name-part taxon-name-part-type="species" reg="sugurensis">sugurensis</tp:taxon-name-part></tp:taxon-name></italic> Nesemann, Shah &amp; Tachamo, 2007, holotype (H 1.95 mm); NHMW 104172. Nepal, Central Zone, Lalitpur district, Godawari, upper reaches of Sugure Khola forest stream, 1700 m a.s.l. NHMW.</p></caption><graphic xmlns:xlink="http://www.w3.org/1999/xlink" xlink:href="zookeys-929-001-g002.jpg" position="float" orientation="portrait" xlink:type="simple" id="oo_402717.jpg"><uri content-type="original_file" xlink:type="simple">https://binary.pensoft.net/fig/402717</uri></graphic></fig></tp:treatment-sec><ref-list><ref id="B13"><mixed-citation xmlns:xlink="http://www.w3.org/1999/xlink" xlink:type="simple"><person-group><name name-style="western"><surname>Nesemann</surname><given-names>H</given-names></name><name name-style="western"><surname>Sharma</surname><given-names>S</given-names></name><name name-style="western"><surname>Sharma</surname><given-names>G</given-names></name><name name-style="western"><surname>Khanal</surname><given-names>SN</given-names></name><name name-style="western"><surname>Pradhan</surname><given-names>B</given-names></name><name name-style="western"><surname>Shah</surname><given-names>DN</given-names></name><name name-style="western"><surname>Tachamo</surname><given-names>RD</given-names></name></person-group> (<year>2007</year>) Class <tp:taxon-name><tp:taxon-name-part taxon-name-part-type="class">Gastropoda</tp:taxon-name-part></tp:taxon-name>. In: Nesemann H, Sharma S, Sharma G, Khanal SN, Pradhan B, Shah DN, Tachamo RD (Eds) Aquatic Invertebrates of the Ganga River System, Volume 1: <tp:taxon-name><tp:taxon-name-part taxon-name-part-type="phylum">Mollusca</tp:taxon-name-part></tp:taxon-name>, <tp:taxon-name><tp:taxon-name-part taxon-name-part-type="phylum">Annelida</tp:taxon-name-part></tp:taxon-name>, <tp:taxon-name><tp:taxon-name-part taxon-name-part-type="subphylum">Crustacea</tp:taxon-name-part></tp:taxon-name> (in part): 57–102.</mixed-citation></ref></ref-list></tp:taxon-treatment>
