# Supplementary material for: The genera Erhaia and Tricula (Gastropoda, Rissooidea, Amnicolidae and Pomatiopsidae) in Bhutan and elsewhere in the eastern Himalaya
Source: Zookeys. 2020 Apr 22;929:1–17. doi: 10.3897/zookeys.929.49987 (PMC7192954; doi:10.3897/zookeys.929.49987)
Supplement: XML Treatment for Erhaia nainitalensis [file zookeys.929.49987-treatment7.xml]

<!DOCTYPE tp:taxon-treatment
  PUBLIC "-//TaxonX//DTD Taxonomic Treatment Publishing DTD v0 20100105//EN" "tax-treatment-NSO.dtd">
<tp:taxon-treatment xmlns:tp="http://www.plazi.org/taxpub"><tp:treatment-meta><kwd-group><label>Taxon classification</label><kwd><named-content xmlns:xlink="http://www.w3.org/1999/xlink" content-type="kingdom">Animalia</named-content></kwd><kwd><named-content xmlns:xlink="http://www.w3.org/1999/xlink" content-type="order">Littorinimorpha</named-content></kwd><kwd><named-content xmlns:xlink="http://www.w3.org/1999/xlink" content-type="family">Amnicolidae</named-content></kwd></kwd-group><mixed-citation publication-type="journal"><person-group><name><surname>Gittenberger</surname><given-names>Edmund</given-names></name><name><surname>Leda</surname><given-names>Pema</given-names></name><name><surname>Wangchuk</surname><given-names>Jigme</given-names></name><name><surname>Gyeltshen</surname><given-names>Choki</given-names></name><name><surname>Björn Stelbrink</surname><given-names/></name></person-group><article-title>The genera <italic><tp:taxon-name><tp:taxon-name-part taxon-name-part-type="genus" reg="Erhaia">Erhaia</tp:taxon-name-part></tp:taxon-name></italic> and <italic><tp:taxon-name><tp:taxon-name-part taxon-name-part-type="genus" reg="Tricula">Tricula</tp:taxon-name-part></tp:taxon-name></italic> (<tp:taxon-name><tp:taxon-name-part taxon-name-part-type="class">Gastropoda</tp:taxon-name-part></tp:taxon-name>, <tp:taxon-name><tp:taxon-name-part taxon-name-part-type="superfamily">Rissooidea</tp:taxon-name-part></tp:taxon-name>, <tp:taxon-name><tp:taxon-name-part taxon-name-part-type="family">Amnicolidae</tp:taxon-name-part></tp:taxon-name> and <tp:taxon-name><tp:taxon-name-part taxon-name-part-type="family">Pomatiopsidae</tp:taxon-name-part></tp:taxon-name>) in Bhutan and elsewhere in the eastern Himalaya</article-title><source>Zookeys</source><day>22</day><month>4</month><year>2020</year><volume>929</volume><fpage>1</fpage><lpage>17</lpage><pub-id pub-id-type="doi">10.3897/zookeys.929.49987</pub-id></mixed-citation></tp:treatment-meta><tp:nomenclature><tp:taxon-name><object-id xmlns:xlink="http://www.w3.org/1999/xlink" content-type="arpha" xlink:type="simple">E2D86FBA-6588-57FC-9321-1203D47458A8</object-id>
            <tp:taxon-name-part taxon-name-part-type="genus" reg="Erhaia">Erhaia</tp:taxon-name-part>
            <tp:taxon-name-part taxon-name-part-type="species" reg="nainitalensis">nainitalensis</tp:taxon-name-part>
          </tp:taxon-name><tp:taxon-authority>Davis &amp; Rao, 1997</tp:taxon-authority><xref ref-type="fig" rid="F2">Fig. 9</xref><!--PageBreak--><tp:nomenclature-citation-list><tp:nomenclature-citation><tp:taxon-name>
                <tp:taxon-name-part taxon-name-part-type="genus" reg="Erhaia">Erhaia</tp:taxon-name-part> <tp:taxon-name-part taxon-name-part-type="species" reg="nainitalensis">nainitalensis</tp:taxon-name-part></tp:taxon-name><comment>Davis &amp; Rao, 1997: 276 (“India, Uttar Pradesh, Nainital District, Padampuiri”; “<named-content xmlns:xlink="http://www.w3.org/1999/xlink" content-type="dwc:verbatimCoordinates" xlink:type="simple"><named-content content-type="geo-json" specific-use="{&#34;type&#34;:&#34;Point&#34;,&#34;coordinates&#34;:[79.500000,29.383333]}" id="NCID0E1EAG" xlink:type="simple">29°23'N, 79°30'E</named-content></named-content>”)</comment></tp:nomenclature-citation><tp:nomenclature-citation><tp:taxon-name>
                <tp:taxon-name-part taxon-name-part-type="genus" reg="Erhaia">Erhaia</tp:taxon-name-part> <tp:taxon-name-part taxon-name-part-type="species" reg="chandeshwariensis">chandeshwariensis</tp:taxon-name-part></tp:taxon-name><comment>Nesemann and S. Sharma, in <xref ref-type="bibr" rid="B13">Nesemann et al. 2007</xref>: 64, 78 fig. 4 (“Nepal, Central Zone, Kavre District, small forest stream, left tributary of the Chandeswari Khola upstream from Chandeshwari at Banepa”; the altitude is not indicated).</comment></tp:nomenclature-citation></tp:nomenclature-citation-list></tp:nomenclature><tp:treatment-sec sec-type="material" id="SECID0EQFAG"><title>Material examined</title><p>(photos only). Holotype and 4 paratypes of <italic><tp:taxon-name><tp:taxon-name-part taxon-name-part-type="genus" reg="Erhaia">Erhaia</tp:taxon-name-part> <tp:taxon-name-part taxon-name-part-type="species" reg="chandeshwariensis">chandeshwariensis</tp:taxon-name-part></tp:taxon-name></italic> (NHMW 103315 and 103316).</p><!--PageBreak--></tp:treatment-sec><tp:treatment-sec sec-type="discussion" id="SECID0ECGAG"><title>Discussion.</title><p>According to <xref ref-type="bibr" rid="B5">Davis and Rao (1997</xref>: 277, legends to figure 2) the holotype of <italic><tp:taxon-name><tp:taxon-name-part taxon-name-part-type="genus" reg="Erhaia">E.</tp:taxon-name-part> <tp:taxon-name-part taxon-name-part-type="species" reg="nainitalensis">nainitalensis</tp:taxon-name-part></tp:taxon-name></italic> is 2.28 mm high. However, elsewhere in the same article (<xref ref-type="bibr" rid="B5">Davis and Rao 1997</xref>: 279, table 1) the shell height of a single male animal is reported as 1.62 mm whereas 1.88–1.95–2.14 mm (minimum-mean-maximum) is indicated for five female snails. The difference in measurements between the single male and the five females might be indicative of sexual dimorphism. Shells of the species are also supposed to be “minute”, what is defined as 2.0 mm high or smaller (<xref ref-type="bibr" rid="B5">Davis and Rao 1997</xref>: 275, 289, table 5). We suppose that the dimensions of the holotype of <italic><tp:taxon-name><tp:taxon-name-part taxon-name-part-type="genus" reg="Erhaia">E.</tp:taxon-name-part> <tp:taxon-name-part taxon-name-part-type="species" reg="chandeshwariensis">chandeshwariensis</tp:taxon-name-part></tp:taxon-name></italic> , i.e. H 1.94 mm, fall within the range of the measurements of <italic><tp:taxon-name><tp:taxon-name-part taxon-name-part-type="genus" reg="Erhaia">E.</tp:taxon-name-part> <tp:taxon-name-part taxon-name-part-type="species" reg="nainitalensis">nainitalensis</tp:taxon-name-part></tp:taxon-name></italic>. Three of the four paratypes of <italic><tp:taxon-name><tp:taxon-name-part taxon-name-part-type="genus" reg="Erhaia">E.</tp:taxon-name-part> <tp:taxon-name-part taxon-name-part-type="species" reg="chandeshwariensis">chandeshwariensis</tp:taxon-name-part></tp:taxon-name></italic> (NHMW 103316/4) are c. 1.9 mm high, whereas the fourth shell is damaged, missing the apical whorls. <xref ref-type="bibr" rid="B5">Davis and Rao (1997</xref>: 278, fig. 3) figure a smooth columella for <italic><tp:taxon-name><tp:taxon-name-part taxon-name-part-type="genus" reg="Erhaia">E.</tp:taxon-name-part> <tp:taxon-name-part taxon-name-part-type="species" reg="nainitalensis">nainitalensis</tp:taxon-name-part></tp:taxon-name></italic>, but mention (p. 289) a “discernable glassy thickening of the columella”.</p><p>Judging the nominal taxa on the basis of photographs of shells and additional data in the literature, we conclude that in general shape and apertural characters, i.e. a narrow umbilical chink, a virtually smooth columella, and a thickened outer and inner lip, the holotype of <italic><tp:taxon-name><tp:taxon-name-part taxon-name-part-type="genus" reg="Erhaia">E.</tp:taxon-name-part> <tp:taxon-name-part taxon-name-part-type="species" reg="chandeshwariensis">chandeshwariensis</tp:taxon-name-part></tp:taxon-name></italic> cannot be distinguished from the shells of <italic><tp:taxon-name><tp:taxon-name-part taxon-name-part-type="genus" reg="Erhaia">E.</tp:taxon-name-part> <tp:taxon-name-part taxon-name-part-type="species" reg="nainitalensis">nainitalensis</tp:taxon-name-part></tp:taxon-name></italic> that are figured by <xref ref-type="bibr" rid="B5">Davis and Rao (1997</xref>: 277, figs 2A–F, 280, figs 4A–D). The fact that <xref ref-type="bibr" rid="B5">Davis and Rao (1997</xref>: 276) indicate 3¾-4 whorls for <italic><tp:taxon-name><tp:taxon-name-part taxon-name-part-type="genus" reg="Erhaia">E.</tp:taxon-name-part> <tp:taxon-name-part taxon-name-part-type="species" reg="nainitalensis">nainitalensis</tp:taxon-name-part></tp:taxon-name></italic>, whereas Nesemann and Sharma (2007: 64) mention 3½ whorls for <italic><tp:taxon-name><tp:taxon-name-part taxon-name-part-type="genus" reg="Erhaia">E.</tp:taxon-name-part> <tp:taxon-name-part taxon-name-part-type="species" reg="chandeshwariensis">chandeshwariensis</tp:taxon-name-part></tp:taxon-name></italic>, might be due to different counting methods.</p><!--PageBreak--><sec sec-type="Family Pomatiopsidae Stimpson, 1865" id="SECID0EGKAG"><title>Family <tp:taxon-name><tp:taxon-name-part taxon-name-part-type="family">Pomatiopsidae</tp:taxon-name-part></tp:taxon-name> Stimpson, 1865</title></sec></tp:treatment-sec><tp:treatment-sec><!--Section generated to contain objects referenced in tp:taxon-treatment.--><fig id="F2" position="float" orientation="portrait"><object-id xmlns:xlink="http://www.w3.org/1999/xlink" content-type="arpha" xlink:type="simple">834147AA-C22B-5F23-AFDE-6997B559D939</object-id><label>Figures 2–10.</label><caption><p><italic><tp:taxon-name><tp:taxon-name-part taxon-name-part-type="genus" reg="Erhaia">Erhaia</tp:taxon-name-part> <tp:taxon-name-part taxon-name-part-type="species" reg="jannei">jannei</tp:taxon-name-part></tp:taxon-name></italic> sp. nov., holotype (<bold>2</bold> H 2.25 mm) and paratype (<bold>3</bold> H 2.02 mm). Bhutan, district Thimphu, W of Geneykha, brooklet with water powered prayer wheel, 2750 m a.s.l. Photos by J. Goud <italic><tp:taxon-name><tp:taxon-name-part taxon-name-part-type="genus" reg="Erhaia">Erhaia</tp:taxon-name-part> <tp:taxon-name-part taxon-name-part-type="species" reg="pelkiae">pelkiae</tp:taxon-name-part></tp:taxon-name></italic> sp. nov., holotype (<bold>4</bold> H 1.86 mm) and paratype (<bold>5</bold> H 1.86 mm). Bhutan, district Thimphu, W of Geneykha, brooklet with water powered prayer wheel, 2750 m a.s.l. Photos by J. Goud <italic><tp:taxon-name><tp:taxon-name-part taxon-name-part-type="genus" reg="Erhaia">Erhaia</tp:taxon-name-part> <tp:taxon-name-part taxon-name-part-type="species" reg="wangchuki">wangchuki</tp:taxon-name-part></tp:taxon-name></italic> Gittenberger, Sherub &amp; Stelbrink, 2017. Shells from the type locality (<bold>6</bold> H 1.98 mm) (<bold>7</bold> H 2.03 mm); NBCB 1072. Bhutan, district Wangdue Phodrang, Gangchhu, Gangzetem brooklet, 2883 m a.s.l. Photos by J. Goud <bold>8</bold><italic><tp:taxon-name><tp:taxon-name-part taxon-name-part-type="genus" reg="Erhaia">Erhaia</tp:taxon-name-part> <tp:taxon-name-part taxon-name-part-type="species" reg="banepaensis">banepaensis</tp:taxon-name-part></tp:taxon-name></italic> Nesemann &amp; S. Sharma, 2007, holotype (H 1.95 mm); NHMW 103319. Nepal, Central Zone, Kavre district, small forest stream, left tributary of the Chandeswari Khola upstream from Chandeshwari at Banepa. NHMW <bold>9</bold><italic><tp:taxon-name><tp:taxon-name-part taxon-name-part-type="genus" reg="Erhaia">Erhaia</tp:taxon-name-part> <tp:taxon-name-part taxon-name-part-type="species" reg="nainitalensis">nainitalensis</tp:taxon-name-part></tp:taxon-name></italic> Davis &amp; Rao, 1997, holotype of <italic><tp:taxon-name><tp:taxon-name-part taxon-name-part-type="genus" reg="Erhaia">E.</tp:taxon-name-part> <tp:taxon-name-part taxon-name-part-type="species" reg="chandeshwariensis">chandeshwariensis</tp:taxon-name-part></tp:taxon-name></italic> Nesemann &amp; S. Sharma, 2007 (H 1.94 mm); NHMW 103315. Nepal, Central Zone, Kavre district, small forest stream, left tributary of the Chandeswari Khola upstream from Chandeshwari at Banepa. NHMW <bold>10</bold><italic><tp:taxon-name><tp:taxon-name-part taxon-name-part-type="genus" reg="Erhaia">Erhaia</tp:taxon-name-part> <tp:taxon-name-part taxon-name-part-type="species" reg="sugurensis">sugurensis</tp:taxon-name-part></tp:taxon-name></italic> Nesemann, Shah &amp; Tachamo, 2007, holotype (H 1.95 mm); NHMW 104172. Nepal, Central Zone, Lalitpur district, Godawari, upper reaches of Sugure Khola forest stream, 1700 m a.s.l. NHMW.</p></caption><graphic xmlns:xlink="http://www.w3.org/1999/xlink" xlink:href="zookeys-929-001-g002.jpg" position="float" orientation="portrait" xlink:type="simple" id="oo_402717.jpg"><uri content-type="original_file" xlink:type="simple">https://binary.pensoft.net/fig/402717</uri></graphic></fig></tp:treatment-sec><ref-list><ref id="B13"><mixed-citation xmlns:xlink="http://www.w3.org/1999/xlink" xlink:type="simple"><person-group><name name-style="western"><surname>Nesemann</surname><given-names>H</given-names></name><name name-style="western"><surname>Sharma</surname><given-names>S</given-names></name><name name-style="western"><surname>Sharma</surname><given-names>G</given-names></name><name name-style="western"><surname>Khanal</surname><given-names>SN</given-names></name><name name-style="western"><surname>Pradhan</surname><given-names>B</given-names></name><name name-style="western"><surname>Shah</surname><given-names>DN</given-names></name><name name-style="western"><surname>Tachamo</surname><given-names>RD</given-names></name></person-group> (<year>2007</year>) Class <tp:taxon-name><tp:taxon-name-part taxon-name-part-type="class">Gastropoda</tp:taxon-name-part></tp:taxon-name>. In: Nesemann H, Sharma S, Sharma G, Khanal SN, Pradhan B, Shah DN, Tachamo RD (Eds) Aquatic Invertebrates of the Ganga River System, Volume 1: <tp:taxon-name><tp:taxon-name-part taxon-name-part-type="phylum">Mollusca</tp:taxon-name-part></tp:taxon-name>, <tp:taxon-name><tp:taxon-name-part taxon-name-part-type="phylum">Annelida</tp:taxon-name-part></tp:taxon-name>, <tp:taxon-name><tp:taxon-name-part taxon-name-part-type="subphylum">Crustacea</tp:taxon-name-part></tp:taxon-name> (in part): 57–102.</mixed-citation></ref><ref id="B5"><mixed-citation xmlns:xlink="http://www.w3.org/1999/xlink" xlink:type="simple"><person-group><name name-style="western"><surname>Davis</surname><given-names>GM</given-names></name><name name-style="western"><surname>Rao</surname><given-names>S</given-names></name></person-group> (<year>1997</year>) <article-title>Discovery of <italic><tp:taxon-name><tp:taxon-name-part taxon-name-part-type="genus">Erhaia</tp:taxon-name-part></tp:taxon-name></italic> (<tp:taxon-name><tp:taxon-name-part taxon-name-part-type="class">Gastropoda</tp:taxon-name-part></tp:taxon-name>: <tp:taxon-name><tp:taxon-name-part taxon-name-part-type="family">Pomatiopsidae</tp:taxon-name-part></tp:taxon-name>) in northern India with description of a new genus of <tp:taxon-name>Erhaiini</tp:taxon-name> from China.</article-title><source>Proceedings of the Academy of Natural Sciences of Philadelphia</source><volume>148</volume>: <fpage>273</fpage>–<lpage>299</lpage>. <ext-link xlink:type="simple" ext-link-type="uri" xlink:href="http://www.jstor.org/stable/4065055">http://www.jstor.org/stable/4065055</ext-link></mixed-citation></ref></ref-list></tp:taxon-treatment>
