# Supplementary material for: The genera Erhaia and Tricula (Gastropoda, Rissooidea, Amnicolidae and Pomatiopsidae) in Bhutan and elsewhere in the eastern Himalaya
Source: Zookeys. 2020 Apr 22;929:1–17. doi: 10.3897/zookeys.929.49987 (PMC7192954; doi:10.3897/zookeys.929.49987)
Supplement: XML Treatment for Tricula montana [file zookeys.929.49987-treatment9.xml]

<!DOCTYPE tp:taxon-treatment
  PUBLIC "-//TaxonX//DTD Taxonomic Treatment Publishing DTD v0 20100105//EN" "tax-treatment-NSO.dtd">
<tp:taxon-treatment xmlns:tp="http://www.plazi.org/taxpub"><tp:treatment-meta><kwd-group><label>Taxon classification</label><kwd><named-content xmlns:xlink="http://www.w3.org/1999/xlink" content-type="kingdom">Animalia</named-content></kwd><kwd><named-content xmlns:xlink="http://www.w3.org/1999/xlink" content-type="order">Littorinimorpha</named-content></kwd><kwd><named-content xmlns:xlink="http://www.w3.org/1999/xlink" content-type="family">Pomatiopsidae</named-content></kwd></kwd-group><mixed-citation publication-type="journal"><person-group><name><surname>Gittenberger</surname><given-names>Edmund</given-names></name><name><surname>Leda</surname><given-names>Pema</given-names></name><name><surname>Wangchuk</surname><given-names>Jigme</given-names></name><name><surname>Gyeltshen</surname><given-names>Choki</given-names></name><name><surname>Björn Stelbrink</surname><given-names/></name></person-group><article-title>The genera <italic><tp:taxon-name><tp:taxon-name-part taxon-name-part-type="genus" reg="Erhaia">Erhaia</tp:taxon-name-part></tp:taxon-name></italic> and <italic><tp:taxon-name><tp:taxon-name-part taxon-name-part-type="genus" reg="Tricula">Tricula</tp:taxon-name-part></tp:taxon-name></italic> (<tp:taxon-name><tp:taxon-name-part taxon-name-part-type="class">Gastropoda</tp:taxon-name-part></tp:taxon-name>, <tp:taxon-name><tp:taxon-name-part taxon-name-part-type="superfamily">Rissooidea</tp:taxon-name-part></tp:taxon-name>, <tp:taxon-name><tp:taxon-name-part taxon-name-part-type="family">Amnicolidae</tp:taxon-name-part></tp:taxon-name> and <tp:taxon-name><tp:taxon-name-part taxon-name-part-type="family">Pomatiopsidae</tp:taxon-name-part></tp:taxon-name>) in Bhutan and elsewhere in the eastern Himalaya</article-title><source>Zookeys</source><day>22</day><month>4</month><year>2020</year><volume>929</volume><fpage>1</fpage><lpage>17</lpage><pub-id pub-id-type="doi">10.3897/zookeys.929.49987</pub-id></mixed-citation></tp:treatment-meta><tp:nomenclature><tp:taxon-name><object-id xmlns:xlink="http://www.w3.org/1999/xlink" content-type="arpha" xlink:type="simple">65E57C37-BD1F-572A-B522-BC1491C34D65</object-id>
            <tp:taxon-name-part taxon-name-part-type="genus" reg="Tricula">Tricula</tp:taxon-name-part>
            <tp:taxon-name-part taxon-name-part-type="species" reg="montana">montana</tp:taxon-name-part>
          </tp:taxon-name><tp:taxon-authority>(Benson, 1843)</tp:taxon-authority><xref ref-type="fig" rid="F1">Figs 1</xref><xref ref-type="fig" rid="F8">, 16–17</xref><tp:nomenclature-citation-list><tp:nomenclature-citation><tp:taxon-name>
                <tp:taxon-name-part taxon-name-part-type="genus" reg="Melania">Melania</tp:taxon-name-part> (<tp:taxon-name-part taxon-name-part-type="subgenus" reg="Tricula">Tricula</tp:taxon-name-part>) <tp:taxon-name-part taxon-name-part-type="species" reg="montana">montana</tp:taxon-name-part></tp:taxon-name><comment>Benson, 1843: 467 (“Bhimtal”, Nainital District, Uttarakhand, India; 1370 m a.s.l.). Lectotype in The Natural History Museum, London no. 1964426 (design. <xref ref-type="bibr" rid="B3">Davis et al. 1986</xref>: 428, fig. 3A).</comment></tp:nomenclature-citation><tp:nomenclature-citation><tp:taxon-name>
                <tp:taxon-name-part taxon-name-part-type="genus" reg="Tricula">Tricula</tp:taxon-name-part> <tp:taxon-name-part taxon-name-part-type="species" reg="montana">montana</tp:taxon-name-part></tp:taxon-name><comment>; <xref ref-type="bibr" rid="B15">Preston 1915</xref>: 68. <xref ref-type="bibr" rid="B3">Davis et al. 1986</xref>: 428–433, figs 3–4 (shell), 4 (operculum), 5–8 (anatomy), 9–10 (radula). <xref ref-type="bibr" rid="B13">Nesemann et al. 2007</xref>: 62, 78 pl. 15, fig. 1.</comment></tp:nomenclature-citation></tp:nomenclature-citation-list></tp:nomenclature><tp:treatment-sec sec-type="material" id="SECID0E6OAG"><title>Material examined.</title><p>Bhutan • District Lhuentse: Khardungchhu; <named-content xmlns:xlink="http://www.w3.org/1999/xlink" content-type="dwc:verbatimCoordinates" xlink:type="simple"><named-content content-type="geo-json" specific-use="{&#34;type&#34;:&#34;Point&#34;,&#34;coordinates&#34;:[91.205278,27.532222]}" id="NCID0EIPAG" xlink:type="simple">27°31'56"N, 91°12'19"E</named-content></named-content>; 1634 m a.s.l.; J. Wangchuk leg. 28.IV.2017; 3 shells; NBCB 1061. Same data except for 27.III.2019; 8 specimens in ethanol 70%; NBCB 1064.</p><p>District Lhuentse: Jarkangchhu; <named-content xmlns:xlink="http://www.w3.org/1999/xlink" content-type="dwc:verbatimCoordinates" xlink:type="simple"><named-content content-type="geo-json" specific-use="{&#34;type&#34;:&#34;Point&#34;,&#34;coordinates&#34;:[91.206944,27.540833]}" id="NCID0ESPAG" xlink:type="simple">27°32'27"N, 91°12'25"E</named-content></named-content>; 1333 m a.s.l.; J. Wangchuk leg. 28.IV.2017; 2 shells; NBCB 1063. Same data except for 27.III.2019; 7 specimens in ethanol 70%; NBCB 1066.</p><p>District Lhuentse: Songkhangchhu; <named-content xmlns:xlink="http://www.w3.org/1999/xlink" content-type="dwc:verbatimCoordinates" xlink:type="simple"><named-content content-type="geo-json" specific-use="{&#34;type&#34;:&#34;Point&#34;,&#34;coordinates&#34;:[91.188056,27.531667]}" id="NCID0E3PAG" xlink:type="simple">27°31'54"N, 91°11'17"E</named-content></named-content>; 1152 m a.s.l.; J. Wangchuk leg. 27.III.2019; 3 specimens in ethanol 70%; NBCB 1068.</p><p>District Lhuentse: Fawan; <named-content xmlns:xlink="http://www.w3.org/1999/xlink" content-type="dwc:verbatimCoordinates" xlink:type="simple"><named-content content-type="geo-json" specific-use="{&#34;type&#34;:&#34;Point&#34;,&#34;coordinates&#34;:[91.182500,27.489444]}" id="NCID0EGQAG" xlink:type="simple">27°29'22"N, 91°10'57"E</named-content></named-content>; 940 m a.s.l.; J. Wangchuk leg. 27.III.2019; 3 specimens in ethanol 70%; NBCB 1069.</p><p>District Mongar: Chhuburee; <named-content xmlns:xlink="http://www.w3.org/1999/xlink" content-type="dwc:verbatimCoordinates" xlink:type="simple"><named-content content-type="geo-json" specific-use="{&#34;type&#34;:&#34;Point&#34;,&#34;coordinates&#34;:[91.150556,27.261389]}" id="NCID0EQQAG" xlink:type="simple">27°15'41"N, 91°09 02"E</named-content></named-content>; 818 m a.s.l.; J. Wangchuk leg. 3.V.2017; 2 shells; NBCB 1062. Same data except for 26.III.2019; 5 specimens in ethanol 70%; NBCB 1065.</p><p>District Mongar: Rekpalung; <named-content xmlns:xlink="http://www.w3.org/1999/xlink" content-type="dwc:verbatimCoordinates" xlink:type="simple"><named-content content-type="geo-json" specific-use="{&#34;type&#34;:&#34;Point&#34;,&#34;coordinates&#34;:[91.224444,27.326111]}" id="NCID0E1QAG" xlink:type="simple">27°19'34"N, 91°13'28"E</named-content></named-content>; 885 m a.s.l.; J. Wangchuk leg. 27.III.2019; 3 specimens in ethanol 70%; NBCB 1070.</p><p>District Trongsa: Chendebji; <named-content xmlns:xlink="http://www.w3.org/1999/xlink" content-type="dwc:verbatimCoordinates" xlink:type="simple"><named-content content-type="geo-json" specific-use="{&#34;type&#34;:&#34;Point&#34;,&#34;coordinates&#34;:[90.338333,27.490000]}" id="NCID0EERAG" xlink:type="simple">27°29'24"N, 90°20'18"E</named-content></named-content>; 2631 m a.s.l., J. Wangchuk photographed 12.I.2018 .</p><p>District Wangdue Phodrang: 40 km SSE of Wangdue Phodrang; <named-content xmlns:xlink="http://www.w3.org/1999/xlink" content-type="dwc:verbatimCoordinates" xlink:type="simple"><named-content content-type="geo-json" specific-use="{&#34;type&#34;:&#34;Point&#34;,&#34;coordinates&#34;:[90.068056,27.156944]}" id="NCID0EORAG" xlink:type="simple">27°09'25"N, 90°04'05"E</named-content></named-content>; 527 m a.s.l.; E. Gittenberger, Choki Gyeltshen &amp; Kezang Tobgay leg. 24.IX.2019; 23 shells; 23 specimens in ethanol 70%; 10 specimens in ethanol 97%; NBCB 1084.</p><p>District Zhemgang, Kekhar, <named-content xmlns:xlink="http://www.w3.org/1999/xlink" content-type="dwc:verbatimCoordinates" xlink:type="simple"><named-content content-type="geo-json" specific-use="{&#34;type&#34;:&#34;Point&#34;,&#34;coordinates&#34;:[90.774444,27.210278]}" id="NCID0EYRAG" xlink:type="simple">27°12'37"N, 90°46'28"E</named-content></named-content>; 1540 m a.s.l., J. Wangchuk leg. photographed 17.I.2018.</p></tp:treatment-sec><tp:treatment-sec sec-type="Shell" id="SECID0E4RAG"><title>Shell.</title><p>Shell slender conical, with up to c. 5 shouldered, moderately convex whorls, separated by an incised suture; with obsolete growth lines and poorly discernible dense spiral lirae. Pale yellowish grey, with a light brown apertural border when fully grown. Apex not flattened, often decollate. Aperture triangular with broadly rounded edges, its parietal side about double the length of the columellar side; palatal side straight, <!--PageBreak-->passing into the slightly curved basal border with a more strongly curved transitional part. Parietal border of the aperture attached, at least in the middle and not or only slightly protruding. Umbilicus closed or nearly so.</p></tp:treatment-sec><tp:treatment-sec sec-type="description" id="SECID0EFSAG"><title>Measurements.</title><p>According to <xref ref-type="bibr" rid="B3">Davis et al. (1986</xref>: 431) the shell height of males and females combined (<italic>N</italic> = 10) is 3.32–3.72 mm. However, for the lectotype a larger shell height is indicated, i.e. 3.92 mm (<xref ref-type="bibr" rid="B3">Davis et al. 1986</xref>: 429, fig. 3A, 430). That shell is not even a relatively large specimen. Additional shells figured by <xref ref-type="bibr" rid="B3">Davis et al. (1986</xref>: 429, 430, fig. 3F, G, H, K, L) and printed at the same scale, are larger.</p><p>The shells that are known from Bhutan (<italic>N</italic> = 73) are relatively small, with 5–5½ whorls measuring H 2.8–3.6 mm, B 1.3–1.7 mm.</p></tp:treatment-sec><tp:treatment-sec sec-type="distribution" id="SECID0E4SAG"><title>Distribution.</title><p>(Fig. <xref ref-type="fig" rid="F1">1</xref>). According to Subba Rao (1989: 68) this species occurs in the Indian states of Himachal Pradesh (“Jhiri valley”) and Uttarakhand (= Uttaranchal). <xref ref-type="bibr" rid="B13">Nesemann et al. (2007</xref>: 62) refers to it as widely distributed in the western and central Himalaya, in Nepal mainly at 1300–2100 m a.s.l. The records for Bhutan, at altitudes of 527–2631 m a.s.l., extend its range eastwards.</p></tp:treatment-sec><tp:treatment-sec sec-type="habitat" id="SECID0ELTAG"><title>Habitat.</title><p>This species was found in Bhutan without accompanying <italic><tp:taxon-name><tp:taxon-name-part taxon-name-part-type="genus" reg="Erhaia">Erhaia</tp:taxon-name-part></tp:taxon-name></italic> species mostly in densely vegetated, shaded areas with more or less overgrown springs and streamlets (Figs <xref ref-type="fig" rid="F1">1</xref>, <xref ref-type="fig" rid="F5">13</xref>–<xref ref-type="fig" rid="F7">15</xref>). <xref ref-type="bibr" rid="B3">Davis et al. (1986</xref>: 427) describe a similar habitat for the Nainital District near the type locality of <italic><tp:taxon-name><tp:taxon-name-part taxon-name-part-type="genus" reg="Tricula">T.</tp:taxon-name-part> <tp:taxon-name-part taxon-name-part-type="species" reg="montana">montana</tp:taxon-name-part></tp:taxon-name></italic>. The locality in the district of Wangdue Phodrang is an overgrown, dripping wet, vertical, rocky wall along the road.</p><!--PageBreak--><p>The shells from Mongar, Chhuburee, and from Lhuentse, Jarkangchhu, are all decollate (Fig. <xref ref-type="fig" rid="F8">17</xref>), whereas shells from the other localities still have their apical whorls present (Fig. <xref ref-type="fig" rid="F8">16</xref>). This might be a consequence of unknown differences in water quality at those different localities.</p></tp:treatment-sec><tp:treatment-sec sec-type="DNA data" id="SECID0E5UAG"><title>DNA data.</title><p>Two snails from Chhuburee and two snails from Khardungchhu were sequenced. These specimens shared the same haplotype per population for both 16S rRNA (GenBank acc. nos. <ext-link xmlns:xlink="http://www.w3.org/1999/xlink" ext-link-type="gen" xlink:href="MT239080" xlink:type="simple">MT239080</ext-link> and <ext-link xmlns:xlink="http://www.w3.org/1999/xlink" ext-link-type="gen" xlink:href="MT239079" xlink:type="simple">MT239079</ext-link>, for Chhuburee and Khardungchhu,) and COI (GenBank acc. nos. <ext-link xmlns:xlink="http://www.w3.org/1999/xlink" ext-link-type="gen" xlink:href="MT237718" xlink:type="simple">MT237718</ext-link> and <ext-link xmlns:xlink="http://www.w3.org/1999/xlink" ext-link-type="gen" xlink:href="MT237717" xlink:type="simple">MT237717</ext-link>, for Chhuburee and Khardungchhu). The two populations differed genetically by 1.0% and 4.9% for 16S rRNA and COI, respectively. Because the monophyly of <italic><tp:taxon-name><tp:taxon-name-part taxon-name-part-type="genus" reg="Tricula">Tricula</tp:taxon-name-part></tp:taxon-name></italic> remains uncertain (see e.g., <xref ref-type="bibr" rid="B12">Liu et al. 2014</xref>), we compared these sequences with additional data available from GenBank. For 16S rRNA, the lowest genetic distances, i.e., 3.1% and 3.3%, were identified between snails from Chhuburee and Khardungchhu, respectively, and <italic><tp:taxon-name><tp:taxon-name-part taxon-name-part-type="genus" reg="Tricula">Tricula</tp:taxon-name-part></tp:taxon-name></italic> sp. from China, Hunan, Xiangxi, Fenghuang (GenBank acc. no. <ext-link xmlns:xlink="http://www.w3.org/1999/xlink" ext-link-type="gen" xlink:href="EU311736" xlink:type="simple">EU311736</ext-link>), and 3.3% and 3.5% between snails from Chhuburee and Khardungchhu, respectively, and <italic><tp:taxon-name><tp:taxon-name-part taxon-name-part-type="genus" reg="Tricula">T.</tp:taxon-name-part> <tp:taxon-name-part taxon-name-part-type="species" reg="ludongbini">ludongbini</tp:taxon-name-part></tp:taxon-name></italic> Davis &amp; Y.-H. Guo, 1986 from China, Yunnan, Panlong River, Hei Long Tan (GenBank acc. no. <ext-link xmlns:xlink="http://www.w3.org/1999/xlink" ext-link-type="gen" xlink:href="KC832717" xlink:type="simple">KC832717</ext-link>).</p><p>The genetic distances between <italic><tp:taxon-name><tp:taxon-name-part taxon-name-part-type="genus" reg="Tricula">T.</tp:taxon-name-part> <tp:taxon-name-part taxon-name-part-type="species" reg="montana">montana</tp:taxon-name-part></tp:taxon-name></italic> from Chhuburee and Khardungchhu were considerably higher for COI, with 8.9% and 9.3%, respectively, between snails <!--PageBreak-->from Chhuburee and Khardungchhu and <italic><tp:taxon-name><tp:taxon-name-part taxon-name-part-type="genus" reg="Tricula">Tricula</tp:taxon-name-part></tp:taxon-name></italic> sp. from China, Sichuan, Dayi, Tian Gong Mia, Huang Ba (GenBank acc. no. <ext-link xmlns:xlink="http://www.w3.org/1999/xlink" ext-link-type="gen" xlink:href="AF253070" xlink:type="simple">AF253070</ext-link>), and <italic><tp:taxon-name><tp:taxon-name-part taxon-name-part-type="genus" reg="Tricula">Tricula</tp:taxon-name-part> <tp:taxon-name-part taxon-name-part-type="species" reg="hortensis">hortensis</tp:taxon-name-part></tp:taxon-name></italic> Attwood &amp; Brown, 2003 from China (GenBank acc. no. <ext-link xmlns:xlink="http://www.w3.org/1999/xlink" ext-link-type="gen" xlink:href="JQ082621" xlink:type="simple">JQ082621</ext-link>).</p></tp:treatment-sec><tp:treatment-sec sec-type="notes" id="SECID0ECXAG"><title>Notes.</title><p>The species was identified conchologically by using the data provided by <xref ref-type="bibr" rid="B1">Benson (1843)</xref>, <xref ref-type="bibr" rid="B3">Davis et al. (1986)</xref> and <xref ref-type="bibr" rid="B13">Nesemann et al. (2007)</xref>, taking also the distributional data (<xref ref-type="bibr" rid="B13">Nesemann et al. 2007</xref>: 62) into account.</p><p>Some species of <italic><tp:taxon-name><tp:taxon-name-part taxon-name-part-type="genus" reg="Tricula">Tricula</tp:taxon-name-part></tp:taxon-name></italic> may transmit schistosomes that could in principle infect humans and other mammals. No data in respect of this are known for <italic><tp:taxon-name><tp:taxon-name-part taxon-name-part-type="genus" reg="Tricula">T.</tp:taxon-name-part> <tp:taxon-name-part taxon-name-part-type="species" reg="montana">montana</tp:taxon-name-part></tp:taxon-name></italic>.</p><p>See <xref ref-type="bibr" rid="B3">Davis et al. (1986)</xref> for a detailed account on this species, with data on shell morphology, anatomy of males and females, biogeography, and systematic relationships.</p><fig id="F6" position="float" orientation="portrait"><object-id xmlns:xlink="http://www.w3.org/1999/xlink" content-type="arpha" xlink:type="simple">472ABC27-BFD7-5325-9231-373D13416FDD</object-id><label>Figure 14.</label><caption><p>Habitat of <italic><tp:taxon-name><tp:taxon-name-part taxon-name-part-type="genus" reg="Tricula">Tricula</tp:taxon-name-part> <tp:taxon-name-part taxon-name-part-type="species" reg="montana">montana</tp:taxon-name-part></tp:taxon-name></italic>; Bhutan, district Lhuentse, Jarkangchhu, 1333 m a.s.l. Photo by JW</p></caption><graphic xmlns:xlink="http://www.w3.org/1999/xlink" xlink:href="zookeys-929-001-g006.jpg" position="float" orientation="portrait" xlink:type="simple" id="oo_402721.jpg"><uri content-type="original_file" xlink:type="simple">https://binary.pensoft.net/fig/402721</uri></graphic></fig><fig id="F7" position="float" orientation="portrait"><object-id xmlns:xlink="http://www.w3.org/1999/xlink" content-type="arpha" xlink:type="simple">E8907F39-CD31-5ECD-829A-54438FDA5A68</object-id><label>Figure 15.</label><caption><p>Habitat of <italic><tp:taxon-name><tp:taxon-name-part taxon-name-part-type="genus" reg="Tricula">Tricula</tp:taxon-name-part> <tp:taxon-name-part taxon-name-part-type="species" reg="montana">montana</tp:taxon-name-part></tp:taxon-name></italic>; Bhutan, district Lhuentse, Khardungchhu, 1634 m a.s.l. Photo by JW.</p></caption><graphic xmlns:xlink="http://www.w3.org/1999/xlink" xlink:href="zookeys-929-001-g007.jpg" position="float" orientation="portrait" xlink:type="simple" id="oo_402722.jpg"><uri content-type="original_file" xlink:type="simple">https://binary.pensoft.net/fig/402722</uri></graphic></fig><fig id="F8" position="float" orientation="portrait"><object-id xmlns:xlink="http://www.w3.org/1999/xlink" content-type="arpha" xlink:type="simple">08000ECC-B41F-5307-97CE-5B587DD6EEA7</object-id><label>Figures 16, 17.</label><caption><p><italic><tp:taxon-name><tp:taxon-name-part taxon-name-part-type="genus" reg="Tricula">Tricula</tp:taxon-name-part> <tp:taxon-name-part taxon-name-part-type="species" reg="montana">montana</tp:taxon-name-part></tp:taxon-name></italic> (Benson, 1843), Bhutan <bold>16</bold> District Lhuentse, Khardungchhu, 1634 m a.s.l. (H 3.1 mm) <bold>17</bold> Bhutan, district Mongar, Chhuburee, 818 m a.s.l. (decollate specimen, H 3.0 mm). Photos by J. Goud.</p></caption><graphic xmlns:xlink="http://www.w3.org/1999/xlink" xlink:href="zookeys-929-001-g008.jpg" position="float" orientation="portrait" xlink:type="simple" id="oo_402723.jpg"><uri content-type="original_file" xlink:type="simple">https://binary.pensoft.net/fig/402723</uri></graphic></fig><fig id="F9" position="float" orientation="portrait"><object-id xmlns:xlink="http://www.w3.org/1999/xlink" content-type="arpha" xlink:type="simple">7B28C1BB-0465-5EE6-A7EC-85B475D52EA9</object-id><label>Figure 18.</label><caption><p>Maximum likelihood tree reconstructed with RAxML BlackBox (<xref ref-type="bibr" rid="B17">Stamatakis et al. 2008</xref>; GTR+G substitution model for each partition and 100 bootstrap replicates) based on the 16S rRNA and COI dataset of <xref ref-type="bibr" rid="B12">Liu et al. (2014)</xref> and <xref ref-type="bibr" rid="B10">Guan et al. (2008)</xref>, with new data in red. Numbers on branches denote bootstrap values &gt;50.</p></caption><graphic xmlns:xlink="http://www.w3.org/1999/xlink" xlink:href="zookeys-929-001-g009.jpg" position="float" orientation="portrait" xlink:type="simple" id="oo_402724.jpg"><uri content-type="original_file" xlink:type="simple">https://binary.pensoft.net/fig/402724</uri></graphic></fig></tp:treatment-sec><tp:treatment-sec><!--Section generated to contain objects referenced in tp:taxon-treatment.--><fig id="F1" position="float" orientation="portrait"><object-id xmlns:xlink="http://www.w3.org/1999/xlink" content-type="arpha" xlink:type="simple">6A0BBFFC-D414-5257-A88B-9BE2DD344F42</object-id><label>Figure 1.</label><caption><p>Records of the sympatric <italic><tp:taxon-name><tp:taxon-name-part taxon-name-part-type="genus" reg="Erhaia">Erhaia</tp:taxon-name-part> <tp:taxon-name-part taxon-name-part-type="species" reg="jannei">jannei</tp:taxon-name-part></tp:taxon-name></italic> and <italic><tp:taxon-name><tp:taxon-name-part taxon-name-part-type="genus" reg="Erhaia">E.</tp:taxon-name-part> <tp:taxon-name-part taxon-name-part-type="species" reg="pelkiae">pelkiae</tp:taxon-name-part></tp:taxon-name></italic> (star), <italic><tp:taxon-name><tp:taxon-name-part taxon-name-part-type="genus" reg="Erhaia">E.</tp:taxon-name-part> <tp:taxon-name-part taxon-name-part-type="species" reg="wangchuki">wangchuki</tp:taxon-name-part></tp:taxon-name></italic> (triangle), and <italic><tp:taxon-name><tp:taxon-name-part taxon-name-part-type="genus" reg="Tricula">Tricula</tp:taxon-name-part> <tp:taxon-name-part taxon-name-part-type="species" reg="montana">montana</tp:taxon-name-part></tp:taxon-name></italic> (dots) in Bhutan.</p></caption><graphic xmlns:xlink="http://www.w3.org/1999/xlink" xlink:href="zookeys-929-001-g001.jpg" position="float" orientation="portrait" xlink:type="simple" id="oo_402716.jpg"><uri content-type="original_file" xlink:type="simple">https://binary.pensoft.net/fig/402716</uri></graphic></fig><fig id="F5" position="float" orientation="portrait"><object-id xmlns:xlink="http://www.w3.org/1999/xlink" content-type="arpha" xlink:type="simple">2E720F74-A189-54B9-B920-03EB26AF6B00</object-id><label>Figure 13.</label><caption><p>Habitat of <italic><tp:taxon-name><tp:taxon-name-part taxon-name-part-type="genus" reg="Tricula">Tricula</tp:taxon-name-part> <tp:taxon-name-part taxon-name-part-type="species" reg="montana">montana</tp:taxon-name-part></tp:taxon-name></italic>; Bhutan, district Mongar, Chhuburee, 818 m a.s.l. Photo by JW.</p></caption><graphic xmlns:xlink="http://www.w3.org/1999/xlink" xlink:href="zookeys-929-001-g005.jpg" position="float" orientation="portrait" xlink:type="simple" id="oo_402720.jpg"><uri content-type="original_file" xlink:type="simple">https://binary.pensoft.net/fig/402720</uri></graphic></fig></tp:treatment-sec><ref-list><ref id="B3"><mixed-citation xmlns:xlink="http://www.w3.org/1999/xlink" xlink:type="simple"><person-group><name name-style="western"><surname>Davis</surname><given-names>GM</given-names></name><name name-style="western"><surname>Rao</surname><given-names>NVS</given-names></name><name name-style="western"><surname>Hoagland</surname><given-names>KE</given-names></name></person-group> (<year>1986</year>) <article-title>In search of <tp:taxon-name><tp:taxon-name-part taxon-name-part-type="genus">Tricula</tp:taxon-name-part></tp:taxon-name> (<tp:taxon-name><tp:taxon-name-part taxon-name-part-type="class">Gastropoda</tp:taxon-name-part></tp:taxon-name>: <tp:taxon-name><tp:taxon-name-part taxon-name-part-type="subclass">Prosobranchia</tp:taxon-name-part></tp:taxon-name>): <tp:taxon-name><tp:taxon-name-part taxon-name-part-type="genus">Tricula</tp:taxon-name-part></tp:taxon-name> defined, and a new genus described.</article-title><source>Proceedings of the Academy of Natural Sciences of Philadelphia</source><volume>138</volume>: <fpage>426</fpage>–<lpage>442</lpage>. <ext-link xlink:type="simple" ext-link-type="uri" xlink:href="http://www.jstor.org/stable/4064915">http://www.jstor.org/stable/4064915</ext-link></mixed-citation></ref><ref id="B15"><mixed-citation xmlns:xlink="http://www.w3.org/1999/xlink" xlink:type="simple"><person-group><name name-style="western"><surname>Preston</surname><given-names>HB</given-names></name></person-group> (<year>1915</year>) <tp:taxon-name><tp:taxon-name-part taxon-name-part-type="phylum">Mollusca</tp:taxon-name-part></tp:taxon-name>. (Freshwater <tp:taxon-name><tp:taxon-name-part taxon-name-part-type="class">Gastropoda</tp:taxon-name-part></tp:taxon-name> &amp; <tp:taxon-name><tp:taxon-name-part taxon-name-part-type="class">Pelecypoda</tp:taxon-name-part></tp:taxon-name>). – The fauna of British India, including Ceylon and Burma: i–xix, 1–244. Taylor and Francis, London.</mixed-citation></ref><ref id="B13"><mixed-citation xmlns:xlink="http://www.w3.org/1999/xlink" xlink:type="simple"><person-group><name name-style="western"><surname>Nesemann</surname><given-names>H</given-names></name><name name-style="western"><surname>Sharma</surname><given-names>S</given-names></name><name name-style="western"><surname>Sharma</surname><given-names>G</given-names></name><name name-style="western"><surname>Khanal</surname><given-names>SN</given-names></name><name name-style="western"><surname>Pradhan</surname><given-names>B</given-names></name><name name-style="western"><surname>Shah</surname><given-names>DN</given-names></name><name name-style="western"><surname>Tachamo</surname><given-names>RD</given-names></name></person-group> (<year>2007</year>) Class <tp:taxon-name><tp:taxon-name-part taxon-name-part-type="class">Gastropoda</tp:taxon-name-part></tp:taxon-name>. In: Nesemann H, Sharma S, Sharma G, Khanal SN, Pradhan B, Shah DN, Tachamo RD (Eds) Aquatic Invertebrates of the Ganga River System, Volume 1: <tp:taxon-name><tp:taxon-name-part taxon-name-part-type="phylum">Mollusca</tp:taxon-name-part></tp:taxon-name>, <tp:taxon-name><tp:taxon-name-part taxon-name-part-type="phylum">Annelida</tp:taxon-name-part></tp:taxon-name>, <tp:taxon-name><tp:taxon-name-part taxon-name-part-type="subphylum">Crustacea</tp:taxon-name-part></tp:taxon-name> (in part): 57–102.</mixed-citation></ref><ref id="B12"><mixed-citation xmlns:xlink="http://www.w3.org/1999/xlink" xlink:type="simple"><person-group><name name-style="western"><surname>Liu</surname><given-names>L</given-names></name><name name-style="western"><surname>Huo</surname><given-names>G-N</given-names></name><name name-style="western"><surname>He</surname><given-names>H-B</given-names></name><name name-style="western"><surname>Zhou</surname><given-names>B</given-names></name><name name-style="western"><surname>Attwood</surname><given-names>SW</given-names></name></person-group> (<year>2014</year>) A phylogeny for the <tp:taxon-name><tp:taxon-name-part taxon-name-part-type="family">Pomatiopsidae</tp:taxon-name-part></tp:taxon-name> (<tp:taxon-name><tp:taxon-name-part taxon-name-part-type="class">Gastropoda</tp:taxon-name-part></tp:taxon-name>: <tp:taxon-name><tp:taxon-name-part taxon-name-part-type="superfamily">Rissooidea</tp:taxon-name-part></tp:taxon-name>): a resource for taxonomic, parasitological and biodiversity studies. BMC Evolutionary Biology 14: 29. <ext-link xlink:type="simple" ext-link-type="doi" xlink:href="10.1186/1471-2148-14-29">https://doi.org/10.1186/1471-2148-14-29</ext-link></mixed-citation></ref><ref id="B1"><mixed-citation xmlns:xlink="http://www.w3.org/1999/xlink" xlink:type="simple"><person-group><name name-style="western"><surname>Benson</surname><given-names>WH</given-names></name></person-group> (<year>1843</year>) <article-title>Description of Camptoceras, a new genus of the Lymnaeadae, allied to Ancylus, and of <tp:taxon-name><tp:taxon-name-part taxon-name-part-type="genus">Tricula</tp:taxon-name-part></tp:taxon-name>, a new type of form allied to <tp:taxon-name><tp:taxon-name-part taxon-name-part-type="genus">Melania</tp:taxon-name-part></tp:taxon-name>.</article-title><source>Calcutta Journal of Natural History: and Miscellany of the Arts and Sciences in India</source><volume>3</volume>(<issue>12</issue>): <fpage>465</fpage>–<lpage>468</lpage>.</mixed-citation></ref><ref id="B17"><mixed-citation xmlns:xlink="http://www.w3.org/1999/xlink" xlink:type="simple"><person-group><name name-style="western"><surname>Stamatakis</surname><given-names>A</given-names></name><name name-style="western"><surname>Hoover</surname><given-names>P</given-names></name><name name-style="western"><surname>Rougemont</surname><given-names>J</given-names></name></person-group> (<year>2008</year>) <article-title>A rapid bootstrap algorithm for the RAxML web servers.</article-title><source>Systematic Biology</source><volume>57</volume>: <fpage>758</fpage>–<lpage>771</lpage>. <ext-link xlink:type="simple" ext-link-type="doi" xlink:href="10.1080/10635150802429642">https://doi.org/10.1080/10635150802429642</ext-link></mixed-citation></ref><ref id="B10"><mixed-citation xmlns:xlink="http://www.w3.org/1999/xlink" xlink:type="simple"><person-group><name name-style="western"><surname>Guan</surname><given-names>F</given-names></name><name name-style="western"><surname>Niu</surname><given-names>AO</given-names></name><name name-style="western"><surname>Attwood</surname><given-names>SW</given-names></name><name name-style="western"><surname>Zhu</surname><given-names>YH</given-names></name></person-group> (<year>2008</year>) <article-title>Molecular phylogenetics of triculine snails (<tp:taxon-name><tp:taxon-name-part taxon-name-part-type="class">Gastropoda</tp:taxon-name-part></tp:taxon-name>: <tp:taxon-name><tp:taxon-name-part taxon-name-part-type="family">Pomatiopsidae</tp:taxon-name-part></tp:taxon-name>) from southern China.</article-title><source>Molecular Phylogenetics and Evolution</source><volume>48</volume>: <fpage>702</fpage>–<lpage>707</lpage>. <ext-link xlink:type="simple" ext-link-type="doi" xlink:href="10.1016/j.ympev.2008.04.021">https://doi.org/10.1016/j.ympev.2008.04.021</ext-link></mixed-citation></ref></ref-list></tp:taxon-treatment>
